# Supplementary material for: The Characterisation of Three Types of Genes that Overlie Copy Number Variable Regions
Source: PLoS One. 2011 May 26;6(5):e14814. doi: 10.1371/journal.pone.0014814 (PMC3102654; doi:10.1371/journal.pone.0014814)
Supplement: Data S1 — CNV genes. CNV genes used in this analysis. (0.18 MB TXT) [file pone.0014814.s002.txt]

#Column headings:
#GENE:	Ensembl gene id from ensembl version 53
#CNV_TYPE:	FULL 	= type 1
			3prime	= type II CNV overlaps 3' end of gene
			5prime	= type II CNV overlaps 5' end of gene
			internal= type III
#GENE_LENGTH:	length of gene in nucleotides
#OVERLAP:	length of overlap of gene and CNV
#PERC_OVERLAP: 	length of overlap as a percentage of teh gene length
#NAME:	HUGO gene id or ensembl display id
#CHR:	chromosome
#ALLELE:	allelic type 
			DELN	= deletion
			BOTH	= both deleted and amplified alleles 
			LOW		= low copy number amplifications
			HIGH	= high copy number amplifications
			CMPLX	= complex mix of deletions, high and low copy number amplification alleles
#MONO:	monoallelically expressed
#MHC:	mhc gene
#IP_miRNA:	predicted to be regulted by miRNAs Interception set
#IP_NO:	Number of miRNAs predicted to regulate gene
#IP_NO_all:	Number of predicted miRNA targets
#UP_miRNA:		predicted to be regulted by miRNAs Union set
#UP_NO:	Number of miRNAs predicted to regulate gene
#UP_NO_all:	Number of predicted miRNA targets
#UTR3_LEN:	predicted 3' UTR length
GENE	CNV_TYPE	GENE_LENGTH	OVERLAP	PERC_OVERLAP	NAME	CHR	ALLELE	MONO	MHC	IP_miRNA	IP_NO	IP_NO_all	UP_miRNA	UP_NO	UP_NO_all	UTR3_LEN
ENSG00000008130	3prime	28838	1036	3.592	NADK	1	LOW	NA	NA	NA	NA	NA	UP_miRNA	19	35	2292
ENSG00000012983	3prime	114128	57279	50.188	MAP4K5	14	DELN	NA	NA	IP_miRNA	4	4	UP_miRNA	24	46	1488
ENSG00000017373	3prime	75925	2768	3.646	AC115090.8	17	LOW	NA	NA	NA	NA	NA	UP_miRNA	17	18	3273
ENSG00000054983	3prime	60548	23206	38.327	GALC	14	DELN	NA	NA	NA	NA	NA	UP_miRNA	18	19	1716
ENSG00000066230	3prime	51023	465	0.911	SLC9A3	5	BOTH	NA	NA	NA	NA	NA	UP_miRNA	8	8	69
ENSG00000066813	3prime	36092	2948	8.168	ACSM2A	16	BOTH	NA	NA	NA	NA	NA	UP_miRNA	18	18	989
ENSG00000066923	3prime	46305	12466	26.921	STAG3	7	LOW	NA	NA	NA	NA	NA	UP_miRNA	46	46	372
ENSG00000069122	3prime	102432	11728	11.45	GPR116	6	LOW	NA	NA	NA	NA	NA	UP_miRNA	24	36	1480
ENSG00000089123	3prime	249547	77774	31.166	TASP1	20	DELN	NA	NA	NA	NA	NA	UP_miRNA	62	106	970
ENSG00000090612	3prime	28835	27718	96.126	ZNF10	12	BOTH	NA	NA	NA	NA	NA	UP_miRNA	5	5	2493
ENSG00000090857	3prime	47677	3837	8.048	PDPR	16	HIGH	NA	NA	NA	NA	NA	UP_miRNA	21	23	4423
ENSG00000095637	3prime	249644	3229	1.293	SORBS1	10	DELN	NA	NA	IP_miRNA	1	1	UP_miRNA	57	64	3288
ENSG00000099290	3prime	65583	26987	41.149	FAM21A	10	LOW	NA	NA	NA	NA	NA	UP_miRNA	29	51	561
ENSG00000100058	3prime	12225	8803	72.008	CRYBB2	22	BOTH	NA	NA	NA	NA	NA	UP_miRNA	14	14	97
ENSG00000100227	3prime	31236	25488	81.598	POLDIP3	22	HIGH	NA	NA	NA	NA	NA	UP_miRNA	13	21	2070
ENSG00000101230	3prime	78880	47349	60.027	ISM1	20	DELN	NA	NA	NA	NA	NA	UP_miRNA	22	22	1191
ENSG00000101638	3prime	77959	4777	6.128	ST8SIA5	18	LOW	NA	NA	NA	NA	NA	UP_miRNA	20	20	924
ENSG00000103121	3prime	30792	19108	62.055	C16orf61	16	DELN	NA	NA	NA	NA	NA	UP_miRNA	44	44	285
ENSG00000104147	3prime	23350	17886	76.6	OIP5	15	LOW	NA	NA	NA	NA	NA	UP_miRNA	30	30	482
ENSG00000104881	3prime	25396	9024	35.533	PPP1R13L	19	LOW	NA	NA	NA	NA	NA	UP_miRNA	32	35	547
ENSG00000104892	3prime	10781	4074	37.789	KLC3	19	LOW	NA	NA	NA	NA	NA	UP_miRNA	27	27	163
ENSG00000105401	3prime	12463	3209	25.748	CDC37	19	LOW	NA	NA	NA	NA	NA	UP_miRNA	31	35	418
ENSG00000105699	3prime	19307	826	4.278	LSR	19	DELN	NA	NA	NA	NA	NA	UP_miRNA	6	6	103
ENSG00000107018	3prime	4905	2739	55.841	RLN1	9	BOTH	NA	NA	NA	NA	NA	UP_miRNA	51	71	587
ENSG00000109794	3prime	27822	304	1.093	FAM149A	4	DELN	NA	NA	NA	NA	NA	UP_miRNA	56	78	913
ENSG00000110660	3prime	67935	10571	15.56	SLC35F2	11	LOW	NA	NA	NA	NA	NA	UP_miRNA	13	14	1621
ENSG00000112167	3prime	11110	1010	9.091	C6orf64	6	DELN	NA	NA	NA	NA	NA	UP_miRNA	11	15	1368
ENSG00000112818	3prime	46426	11973	25.789	MEP1A	6	LOW	NA	NA	NA	NA	NA	UP_miRNA	34	57	646
ENSG00000113211	3prime	3030	650	21.452	PCDHB6	5	DELN	NA	NA	NA	NA	NA	UP_miRNA	31	31	645
ENSG00000113303	3prime	51776	3295	6.364	BTNL8	5	DELN	NA	NA	NA	NA	NA	UP_miRNA	4	7	949
ENSG00000113905	3prime	12225	9446	77.268	HRG	3	DELN	NA	NA	NA	NA	NA	UP_miRNA	26	26	350
ENSG00000115875	3prime	7759	2088	26.911	SFRS7	2	LOW	NA	NA	NA	NA	NA	UP_miRNA	58	83	1532
ENSG00000125255	3prime	22847	5263	23.036	SLC10A2	13	LOW	NA	NA	NA	NA	NA	UP_miRNA	12	12	2133
ENSG00000125498	3prime	28474	8113	28.493	KIR2DL1	19	LOW	NA	NA	NA	NA	NA	UP_miRNA	82	164	513
ENSG00000128383	3prime	11872	4821	40.608	APOBEC3A	22	DELN	NA	NA	NA	NA	NA	UP_miRNA	1	1	674
ENSG00000130803	3prime	23017	56	0.243	ZNF317	19	DELN	NA	NA	NA	NA	NA	UP_miRNA	8	8	1980
ENSG00000131738	3prime	6302	5874	93.209	KRT33B	17	DELN	NA	NA	NA	NA	NA	UP_miRNA	49	49	337
ENSG00000134545	3prime	7306	5107	69.901	KLRC1	12	LOW	NA	NA	NA	NA	NA	UP_miRNA	32	32	508
ENSG00000140623	3prime	10908	3994	36.615	Sep-12	16	LOW	NA	NA	NA	NA	NA	UP_miRNA	6	6	183
ENSG00000140650	3prime	51492	3377	6.558	PMM2	16	LOW	NA	NA	NA	NA	NA	UP_miRNA	15	15	1501
ENSG00000141968	3prime	84650	4297	5.076	VAV1	19	LOW	NA	NA	NA	NA	NA	UP_miRNA	48	50	253
ENSG00000142178	3prime	12607	4144	32.871	SNF1LK	21	LOW	NA	NA	IP_miRNA	2	2	UP_miRNA	48	100	2220
ENSG00000142252	3prime	12253	5872	47.923	GEMIN7	19	DELN	NA	NA	NA	NA	NA	UP_miRNA	4	4	1014
ENSG00000143226	3prime	14141	9416	66.587	FCGR2A	1	HIGH	NA	NA	NA	NA	NA	UP_miRNA	31	55	1422
ENSG00000143627	3prime	11590	3045	26.273	PKLR	1	LOW	NA	NA	NA	NA	NA	UP_miRNA	3	3	733
ENSG00000143631	3prime	23029	12889	55.969	FLG	1	LOW	NA	NA	NA	NA	NA	UP_miRNA	16	16	525
ENSG00000143891	3prime	68287	5649	8.272	GALM	2	LOW	NA	NA	NA	NA	NA	UP_miRNA	14	14	818
ENSG00000150093	3prime	57879	1209	2.089	ITGB1	10	LOW	NA	NA	IP_miRNA	1	1	UP_miRNA	24	49	1205
ENSG00000150165	3prime	16137	13760	85.27	ANXA8L1	10	HIGH	NA	NA	NA	NA	NA	UP_miRNA	8	16	851
ENSG00000152726	3prime	55395	26622	48.058	FAM21B	10	LOW	NA	NA	NA	NA	NA	UP_miRNA	32	39	1152
ENSG00000153561	3prime	54996	30219	54.948	RMND5A	2	BOTH	NA	NA	NA	NA	NA	UP_miRNA	28	39	1898
ENSG00000153666	3prime	13510	1091	8.075	GOLGA9P	15	LOW	NA	NA	NA	NA	NA	UP_miRNA	50	50	3195
ENSG00000153832	3prime	90807	789	0.869	FBXO36	2	DELN	NA	NA	NA	NA	NA	UP_miRNA	49	49	2224
ENSG00000154655	3prime	460206	16007	3.478	L3MBTL4	18	DELN	MONO	NA	NA	NA	NA	UP_miRNA	13	13	1514
ENSG00000155366	3prime	6298	2536	40.267	RHOC	1	DELN	NA	NA	IP_miRNA	1	1	UP_miRNA	41	99	434
ENSG00000155719	3prime	82216	38354	46.65	OTOA	16	LOW	NA	NA	NA	NA	NA	UP_miRNA	34	35	189
ENSG00000158483	3prime	13732	13414	97.684	FAM86C	11	LOW	NA	NA	NA	NA	NA	UP_miRNA	4	8	1580
ENSG00000159247	3prime	2325	889	38.237	AL591424.12	9	LOW	NA	NA	NA	NA	NA	UP_miRNA	5	5	33
ENSG00000160602	3prime	13953	820	5.877	NEK8	17	DELN	NA	NA	NA	NA	NA	UP_miRNA	12	12	779
ENSG00000160767	3prime	8278	4247	51.305	C1orf2	1	LOW	NA	NA	NA	NA	NA	UP_miRNA	53	65	971
ENSG00000160867	3prime	11229	340	3.028	FGFR4	5	DELN	NA	NA	NA	NA	NA	UP_miRNA	35	35	466
ENSG00000162482	3prime	6224	5471	87.902	AKR7A3	1	DELN	NA	NA	NA	NA	NA	UP_miRNA	39	39	168
ENSG00000164929	3prime	89610	60412	67.417	BAALC	8	LOW	NA	NA	NA	NA	NA	UP_miRNA	10	10	2203
ENSG00000165480	3prime	22977	2258	9.827	C13orf3	13	LOW	NA	NA	NA	NA	NA	UP_miRNA	8	10	1555
ENSG00000165935	3prime	31553	6993	22.163	C12orf70	12	DELN	NA	NA	NA	NA	NA	UP_miRNA	7	7	63
ENSG00000166016	3prime	206268	1653	0.801	ABTB2	11	LOW	NA	NA	NA	NA	NA	UP_miRNA	21	23	1399
ENSG00000166394	3prime	8496	584	6.874	CYB5R2	11	LOW	NA	NA	NA	NA	NA	UP_miRNA	58	77	279
ENSG00000166917	3prime	17305	5307	30.667	STARD9	15	DELN	NA	NA	NA	NA	NA	UP_miRNA	12	12	NA
ENSG00000167383	3prime	22240	8296	37.302	ZNF229	19	DELN	NA	NA	NA	NA	NA	NA	NA	NA	2052
ENSG00000167992	3prime	37031	9177	24.782	VWCE	11	DELN	NA	NA	NA	NA	NA	UP_miRNA	52	52	389
ENSG00000168477	3prime	100957	9326	9.238	TNXB	6	HIGH	NA	MHC	NA	NA	NA	UP_miRNA	107	282	1201
ENSG00000168903	3prime	17811	1052	5.906	BTNL3	5	BOTH	NA	NA	NA	NA	NA	UP_miRNA	12	12	839
ENSG00000169894	3prime	13237	11413	86.22	MUC3A	7	DELN	NA	NA	NA	NA	NA	UP_miRNA	19	22	1170
ENSG00000170430	3prime	299847	2589	0.863	MGMT	10	LOW	MONO	NA	NA	NA	NA	UP_miRNA	28	28	105
ENSG00000170835	3prime	9772	2656	27.18	CEL	9	LOW	NA	NA	NA	NA	NA	UP_miRNA	16	16	NA
ENSG00000172073	3prime	4934	1129	22.882	C2orf51	2	BOTH	NA	NA	NA	NA	NA	UP_miRNA	12	12	110
ENSG00000172086	3prime	28560	4095	14.338	KRCC1	2	DELN	NA	NA	NA	NA	NA	UP_miRNA	33	33	580
ENSG00000172661	3prime	65746	26962	41.009	FAM21C	10	BOTH	NA	NA	NA	NA	NA	UP_miRNA	66	66	564
ENSG00000173171	3prime	5133	3134	61.056	MTX1	1	LOW	NA	NA	NA	NA	NA	UP_miRNA	20	62	133
ENSG00000174928	3prime	43661	32374	74.149	C3orf33	3	LOW	NA	NA	NA	NA	NA	UP_miRNA	26	26	905
ENSG00000175164	3prime	20068	3051	15.203	ABO	9	DELN	NA	NA	NA	NA	NA	UP_miRNA	17	27	490
ENSG00000175344	3prime	138985	17455	12.559	CHRNA7	15	HIGH	NA	NA	NA	NA	NA	UP_miRNA	7	7	1051
ENSG00000176845	3prime	15150	6979	46.066	METRNL	17	DELN	NA	NA	NA	NA	NA	UP_miRNA	31	33	265
ENSG00000177757	3prime	2464	1022	41.477	FAM87B	1	BOTH	NA	NA	NA	NA	NA	UP_miRNA	6	6	1325
ENSG00000179038	3prime	11735	1057	9.007	AC092375.4	16	LOW	NA	NA	NA	NA	NA	UP_miRNA	10	10	NA
ENSG00000179195	3prime	42296	3860	9.126	ZNF664	12	LOW	NA	NA	NA	NA	NA	UP_miRNA	16	16	2488
ENSG00000179978	3prime	35399	23075	65.185	AC140134.2	5	DELN	NA	NA	NA	NA	NA	UP_miRNA	2	2	1621
ENSG00000180855	3prime	11312	10255	90.656	ZNF443	19	LOW	NA	NA	NA	NA	NA	UP_miRNA	57	58	449
ENSG00000181001	3prime	963	202	20.976	OR52N1	11	DELN	NA	NA	NA	NA	NA	UP_miRNA	1	1	NA
ENSG00000181214	3prime	933	45	4.823	AP000818.4	11	DELN	NA	NA	NA	NA	NA	UP_miRNA	4	4	NA
ENSG00000181690	3prime	50356	25052	49.75	PLAG1	8	LOW	NA	NA	IP_miRNA	9	9	UP_miRNA	98	200	5319
ENSG00000182366	3prime	7241	1538	21.24	FAM87A	8	LOW	NA	NA	NA	NA	NA	UP_miRNA	6	6	1324
ENSG00000182854	3prime	10676	9709	90.942	OR4F15	15	LOW	NA	NA	NA	NA	NA	UP_miRNA	8	8	NA
ENSG00000182981	3prime	1773	840	47.377	C9orf56	9	DELN	NA	NA	NA	NA	NA	UP_miRNA	1	1	646
ENSG00000183207	3prime	22027	335	1.521	RUVBL2	19	DELN	NA	NA	NA	NA	NA	UP_miRNA	5	6	83
ENSG00000183439	3prime	23219	8286	35.686	TRIM61	4	LOW	NA	NA	NA	NA	NA	UP_miRNA	1	1	337
ENSG00000183747	3prime	39609	2151	5.431	ACSM2	16	DELN	NA	NA	NA	NA	NA	UP_miRNA	20	20	493
ENSG00000183960	3prime	387117	41481	10.715	KCNH8	3	LOW	NA	NA	IP_miRNA	2	2	UP_miRNA	34	43	1542
ENSG00000185044	3prime	53463	13588	25.416	AC108724.4	3	DELN	NA	NA	NA	NA	NA	UP_miRNA	5	5	NA
ENSG00000185829	3prime	75226	5010	6.66	ARL17	17	LOW	NA	NA	NA	NA	NA	UP_miRNA	27	27	3298
ENSG00000186226	3prime	2210	811	36.697	LCE1E	1	DELN	NA	NA	NA	NA	NA	UP_miRNA	12	23	767
ENSG00000187180	3prime	1280	184	14.375	LCE2C	1	LOW	NA	NA	NA	NA	NA	UP_miRNA	22	22	226
ENSG00000187607	3prime	45038	15810	35.104	ZNF286	17	BOTH	NA	NA	NA	NA	NA	UP_miRNA	12	13	3497
ENSG00000187742	3prime	41150	11159	27.118	SECISBP2	9	DELN	NA	NA	NA	NA	NA	UP_miRNA	31	55	822
ENSG00000188372	3prime	44544	10486	23.541	ZP3	7	LOW	NA	NA	NA	NA	NA	UP_miRNA	40	40	11
ENSG00000188677	3prime	170011	159	0.094	PARVB	22	DELN	NA	NA	NA	NA	NA	UP_miRNA	39	39	543
ENSG00000188822	3prime	39358	932	2.368	CNR2	1	LOW	NA	NA	NA	NA	NA	UP_miRNA	26	26	565
ENSG00000189321	3prime	8411	1851	22.007	AC091132.16	17	BOTH	NA	NA	NA	NA	NA	UP_miRNA	9	9	2221
ENSG00000189409	3prime	2473	2150	86.939	MMP23B	1	LOW	NA	NA	NA	NA	NA	UP_miRNA	50	55	108
ENSG00000196115	3prime	111207	43234	38.877	ADAM5P	8	DELN	NA	NA	NA	NA	NA	UP_miRNA	33	33	348
ENSG00000196337	3prime	4586	2408	52.508	CGB7	19	DELN	NA	NA	NA	NA	NA	UP_miRNA	13	13	158
ENSG00000196409	3prime	20723	951	4.589	ZNF658B	9	BOTH	NA	NA	NA	NA	NA	UP_miRNA	22	43	693
ENSG00000196605	3prime	11260	3436	30.515	ZNF846	19	DELN	NA	NA	NA	NA	NA	UP_miRNA	19	19	NA
ENSG00000196715	3prime	84494	9456	11.191	VKORC1L1	7	LOW	NA	NA	NA	NA	NA	UP_miRNA	21	36	3530
ENSG00000196800	3prime	5666	1868	32.969	AC116334.1	5	DELN	NA	NA	NA	NA	NA	UP_miRNA	2	2	NA
ENSG00000198384	3prime	98095	1364	1.39	AL137058.8	13	DELN	NA	NA	NA	NA	NA	UP_miRNA	7	7	199
ENSG00000198904	3prime	11915	2542	21.334	APOBEC3D	22	LOW	NA	NA	NA	NA	NA	UP_miRNA	11	11	923
ENSG00000203690	3prime	27478	11423	41.571	TCP10	6	LOW	NA	NA	NA	NA	NA	UP_miRNA	6	6	1274
ENSG00000203778	3prime	15319	1234	8.055	C6orf225	6	DELN	NA	NA	NA	NA	NA	UP_miRNA	11	11	2002
ENSG00000204287	3prime	5177	917	17.713	HLA-DRA	6	LOW	NA	MHC	NA	NA	NA	UP_miRNA	37	37	406
ENSG00000204342	3prime	20516	11441	55.766	AL645922.11	6	HIGH	NA	MHC	NA	NA	NA	UP_miRNA	1	1	NA
ENSG00000204503	3prime	3520	1336	37.955	PRAMEF3	1	LOW	NA	NA	NA	NA	NA	UP_miRNA	24	24	637
ENSG00000204604	3prime	85625	19573	22.859	ZNF468	19	LOW	NA	NA	NA	NA	NA	UP_miRNA	14	22	2192
ENSG00000204875	3prime	1004	453	45.12	KRTAP9-2	17	DELN	NA	NA	NA	NA	NA	UP_miRNA	2	2	472
ENSG00000204962	3prime	2445	1148	46.953	PCDHA8	5	DELN	NA	NA	NA	NA	NA	UP_miRNA	65	118	NA
ENSG00000205572	3prime	17845	1233	6.909	SERF1B	5	BOTH	NA	NA	NA	NA	NA	UP_miRNA	47	47	1373
ENSG00000205784	3prime	12431	10210	82.133	ARRDC5	19	LOW	NA	NA	NA	NA	NA	UP_miRNA	2	2	609
ENSG00000205822	3prime	17463	10351	59.274	AL359538.8	13	DELN	NA	NA	NA	NA	NA	UP_miRNA	31	31	420
ENSG00000205903	3prime	12202	2342	19.194	ZNF316	7	BOTH	NA	NA	NA	NA	NA	UP_miRNA	7	7	NA
ENSG00000206072	3prime	21045	8772	41.682	SERPINB11	18	LOW	NA	NA	NA	NA	NA	UP_miRNA	9	9	494
ENSG00000206088	3prime	3844	808	21.02	AC120498.2	16	DELN	NA	NA	NA	NA	NA	UP_miRNA	7	7	2451
ENSG00000206149	3prime	52000	19037	36.61	HERC2P2	15	BOTH	NA	NA	NA	NA	NA	UP_miRNA	1	1	2742
ENSG00000212659	3prime	1303	1257	96.47	AC006070.6	17	DELN	NA	NA	NA	NA	NA	NA	NA	NA	781
ENSG00000214401	3prime	368	181	49.185	AC005829.1	17	LOW	NA	NA	NA	NA	NA	NA	NA	NA	NA
ENSG00000214518	3prime	733	118	16.098	KRTAP2-2	17	DELN	NA	NA	NA	NA	NA	NA	NA	NA	342
ENSG00000214865	3prime	9464	1065	11.253	AC092671.2	4	DELN	NA	NA	NA	NA	NA	NA	NA	NA	NA
ENSG00000215018	3prime	177979	28824	16.195	COL28A1	7	DELN	NA	NA	NA	NA	NA	NA	NA	NA	758
ENSG00000215908	3prime	12696	4902	38.611	CROCCL1	1	DELN	NA	NA	NA	NA	NA	NA	NA	NA	1334
ENSG00000215914	3prime	65687	65366	99.511	AL031282.1	1	LOW	NA	NA	NA	NA	NA	NA	NA	NA	107
ENSG00000216575	3prime	5503	5278	95.911	AC004491.2	7	BOTH	NA	NA	NA	NA	NA	NA	NA	NA	5
ENSG00000216937	3prime	128452	163	0.127	CCDC7	10	LOW	NA	NA	NA	NA	NA	NA	NA	NA	129
ENSG00000004399	5prime	51644	1627	3.15	PLXND1	3	BOTH	NA	NA	IP_miRNA	1	1	UP_miRNA	35	57	1564
ENSG00000004478	5prime	8968	1359	15.154	FKBP4	12	DELN	NA	NA	NA	NA	NA	UP_miRNA	34	40	696
ENSG00000006059	5prime	4721	120	2.542	KRT33A	17	DELN	NA	NA	NA	NA	NA	UP_miRNA	9	9	27
ENSG00000006459	5prime	92196	1272	1.38	JHDM1D	7	DELN	NA	NA	NA	NA	NA	UP_miRNA	61	63	6348
ENSG00000008710	5prime	47189	4038	8.557	PKD1	16	LOW	NA	NA	NA	NA	NA	UP_miRNA	38	55	4949
ENSG00000011295	5prime	45555	1929	4.234	TTC19	17	BOTH	NA	NA	NA	NA	NA	UP_miRNA	23	26	1260
ENSG00000022556	5prime	34735	119	0.343	NLRP2	19	LOW	NA	NA	NA	NA	NA	UP_miRNA	37	37	235
ENSG00000032219	5prime	75227	26	0.035	ARID4A	14	DELN	NA	NA	NA	NA	NA	UP_miRNA	56	201	1741
ENSG00000039560	5prime	176199	322	0.183	RAI14	5	BOTH	MONO	NA	NA	NA	NA	UP_miRNA	30	53	1846
ENSG00000049860	5prime	36103	12843	35.573	HEXB	5	DELN	NA	NA	NA	NA	NA	UP_miRNA	18	32	113
ENSG00000054965	5prime	192200	2450	1.275	FAM168A	11	LOW	NA	NA	NA	NA	NA	UP_miRNA	14	14	779
ENSG00000065320	5prime	222459	2018	0.907	NTN1	17	LOW	NA	NA	NA	NA	NA	UP_miRNA	15	15	4032
ENSG00000067057	5prime	70023	24475	34.953	PFKP	10	BOTH	NA	NA	NA	NA	NA	UP_miRNA	65	163	775
ENSG00000069020	5prime	573248	725	0.126	MAST4	5	BOTH	NA	NA	NA	NA	NA	UP_miRNA	43	45	2544
ENSG00000072694	5prime	15001	13808	92.047	FCGR2B	1	HIGH	NA	NA	NA	NA	NA	UP_miRNA	35	65	608
ENSG00000074855	5prime	11605	2390	20.595	ANO8	19	LOW	NA	NA	NA	NA	NA	UP_miRNA	35	36	292
ENSG00000075624	5prime	3446	1125	32.647	ACTB	7	DELN	NA	NA	NA	NA	NA	UP_miRNA	29	36	592
ENSG00000076356	5prime	222072	1250	0.563	PLXNA2	1	BOTH	NA	NA	IP_miRNA	3	3	UP_miRNA	22	40	4994
ENSG00000076604	5prime	6954	551	7.923	TRAF4	17	DELN	NA	NA	IP_miRNA	3	3	UP_miRNA	42	66	1381
ENSG00000077312	5prime	14512	446	3.073	SNRPA	19	DELN	NA	NA	NA	NA	NA	UP_miRNA	11	11	218
ENSG00000080224	5prime	933925	319	0.034	EPHA6	3	DELN	NA	NA	NA	NA	NA	UP_miRNA	14	14	246
ENSG00000081842	5prime	156296	3252	2.081	PCDHAC1	5	DELN	NA	NA	IP_miRNA	2	2	UP_miRNA	70	482	2407
ENSG00000088038	5prime	17979	110	0.612	CNOT3	19	DELN	NA	NA	NA	NA	NA	UP_miRNA	41	52	282
ENSG00000088387	5prime	292920	286	0.098	DOCK9	13	DELN	MONO	NA	NA	NA	NA	UP_miRNA	38	70	3356
ENSG00000088448	5prime	36530	1421	3.89	ANKRD10	13	DELN	NA	NA	NA	NA	NA	UP_miRNA	81	84	1097
ENSG00000094916	5prime	39151	422	1.078	CBX5	12	DELN	NA	NA	NA	NA	NA	UP_miRNA	23	27	803
ENSG00000095015	5prime	81074	1555	1.918	MAP3K1	5	DELN	NA	NA	NA	NA	NA	UP_miRNA	47	48	2466
ENSG00000097096	5prime	44052	1217	2.763	SYDE2	1	BOTH	NA	NA	NA	NA	NA	UP_miRNA	10	11	1077
ENSG00000100280	5prime	60901	1312	2.154	AP1B1	22	LOW	NA	NA	NA	NA	NA	UP_miRNA	21	25	1141
ENSG00000100605	5prime	177400	1003	0.565	ITPK1	14	DELN	MONO	NA	NA	NA	NA	UP_miRNA	23	46	1699
ENSG00000100811	5prime	39703	1922	4.841	YY1	14	DELN	NA	NA	IP_miRNA	7	7	UP_miRNA	56	91	867
ENSG00000102554	5prime	18724	1110	5.928	KLF5	13	DELN	NA	NA	NA	NA	NA	UP_miRNA	30	36	1629
ENSG00000102572	5prime	126942	1026	0.808	STK24	13	LOW	NA	NA	IP_miRNA	2	2	UP_miRNA	60	75	2972
ENSG00000102974	5prime	76777	1990	2.592	CTCF	16	DELN	NA	NA	IP_miRNA	7	7	UP_miRNA	70	103	1311
ENSG00000103485	5prime	18869	2202	11.67	QPRT	16	LOW	NA	NA	NA	NA	NA	UP_miRNA	2	2	573
ENSG00000103832	5prime	4373	4184	95.678	AC004460.1	15	BOTH	NA	NA	NA	NA	NA	UP_miRNA	3	3	3
ENSG00000105501	5prime	18375	1915	10.422	SIGLEC5	19	BOTH	MONO	NA	NA	NA	NA	UP_miRNA	5	5	140
ENSG00000105698	5prime	10823	1161	10.727	USF2	19	DELN	NA	NA	IP_miRNA	1	1	UP_miRNA	32	49	559
ENSG00000106261	5prime	22185	12193	54.961	ZKSCAN1	7	LOW	NA	NA	NA	NA	NA	UP_miRNA	47	54	3583
ENSG00000106346	5prime	56642	168	0.297	USP42	7	DELN	NA	NA	NA	NA	NA	UP_miRNA	16	16	1043
ENSG00000107175	5prime	4688	100	2.133	CREB3	9	BOTH	NA	NA	NA	NA	NA	UP_miRNA	51	83	281
ENSG00000107338	5prime	480833	1643	0.342	SHB	9	DELN	NA	NA	NA	NA	NA	UP_miRNA	68	84	3923
ENSG00000108292	5prime	24159	206	0.853	MLLT6	17	LOW	NA	NA	NA	NA	NA	UP_miRNA	47	51	4180
ENSG00000110075	5prime	154599	559	0.362	SAPS3	11	DELN	NA	NA	NA	NA	NA	UP_miRNA	47	59	2212
ENSG00000112679	5prime	59253	3914	6.606	DUSP22	6	LOW	NA	NA	NA	NA	NA	UP_miRNA	42	63	485
ENSG00000112902	5prime	511095	561	0.11	SEMA5A	5	BOTH	NA	NA	NA	NA	NA	UP_miRNA	6	12	7870
ENSG00000112941	5prime	42444	501	1.18	POLS	5	DELN	NA	NA	IP_miRNA	6	6	UP_miRNA	29	51	2103
ENSG00000112977	5prime	81983	386	0.471	DAP	5	BOTH	NA	NA	NA	NA	NA	UP_miRNA	10	14	1813
ENSG00000113231	5prime	216521	651	0.301	PDE8B	5	LOW	NA	NA	NA	NA	NA	UP_miRNA	7	10	847
ENSG00000115363	5prime	77405	19109	24.687	TMEM166	2	LOW	NA	NA	NA	NA	NA	UP_miRNA	27	37	918
ENSG00000116132	5prime	75229	8078	10.738	PRRX1	1	LOW	NA	NA	IP_miRNA	1	1	UP_miRNA	50	94	3370
ENSG00000116521	5prime	6423	5137	79.978	SCAMP3	1	LOW	NA	NA	NA	NA	NA	UP_miRNA	40	116	291
ENSG00000116786	5prime	50436	564	1.118	PLEKHM2	1	DELN	NA	NA	NA	NA	NA	UP_miRNA	36	36	833
ENSG00000117724	5prime	61381	2232	3.636	CENPF	1	DELN	NA	NA	NA	NA	NA	UP_miRNA	45	48	775
ENSG00000119227	5prime	22490	224	0.996	PIGZ	3	DELN	NA	NA	NA	NA	NA	UP_miRNA	8	8	813
ENSG00000119711	5prime	24306	276	1.136	ALDH6A1	14	DELN	NA	NA	NA	NA	NA	UP_miRNA	7	7	454
ENSG00000120071	5prime	162763	57352	35.237	KIAA1267	17	LOW	NA	NA	NA	NA	NA	UP_miRNA	38	45	1508
ENSG00000121335	5prime	88485	43923	49.639	PRB4	12	BOTH	NA	NA	NA	NA	NA	UP_miRNA	12	12	680
ENSG00000121440	5prime	242423	1083	0.447	PDZRN3	3	DELN	NA	NA	NA	NA	NA	UP_miRNA	42	51	864
ENSG00000121716	5prime	31716	3611	11.385	PILRB	7	LOW	NA	NA	NA	NA	NA	UP_miRNA	46	47	452
ENSG00000121892	5prime	155093	1094	0.705	PDS5A	4	DELN	NA	NA	NA	NA	NA	UP_miRNA	14	17	2621
ENSG00000122390	5prime	43219	5010	11.592	NAT15	16	LOW	NA	NA	NA	NA	NA	UP_miRNA	15	15	1693
ENSG00000123353	5prime	3154	306	9.702	ORMDL2	12	DELN	NA	NA	NA	NA	NA	UP_miRNA	10	13	780
ENSG00000126226	5prime	31135	1341	4.307	PCID2	13	DELN	NA	NA	NA	NA	NA	UP_miRNA	53	80	621
ENSG00000128322	5prime	7184	5087	70.81	IGLL1	22	BOTH	NA	NA	NA	NA	NA	UP_miRNA	37	51	412
ENSG00000128394	5prime	15301	7248	47.369	APOBEC3F	22	LOW	NA	NA	NA	NA	NA	UP_miRNA	85	93	3273
ENSG00000130045	5prime	40682	136	0.334	NXNL2	9	LOW	NA	NA	NA	NA	NA	UP_miRNA	18	19	716
ENSG00000130299	5prime	5152	1901	36.898	GTPBP3	19	LOW	NA	NA	NA	NA	NA	UP_miRNA	5	5	1018
ENSG00000130508	5prime	112633	17846	15.844	PXDN	2	DELN	MONO	NA	NA	NA	NA	UP_miRNA	15	15	2317
ENSG00000130812	5prime	10458	1298	12.412	ANGPTL6	19	DELN	NA	NA	NA	NA	NA	UP_miRNA	27	27	250
ENSG00000132434	5prime	68295	15733	23.037	LANCL2	7	LOW	NA	NA	NA	NA	NA	UP_miRNA	8	9	2422
ENSG00000133247	5prime	8235	116	1.409	SUV420H2	19	BOTH	NA	NA	NA	NA	NA	UP_miRNA	39	57	671
ENSG00000133393	5prime	22886	6624	28.943	C16orf63	16	BOTH	NA	NA	NA	NA	NA	UP_miRNA	4	4	1720
ENSG00000133818	5prime	81264	691	0.85	RRAS2	11	DELN	NA	NA	NA	NA	NA	UP_miRNA	22	30	1417
ENSG00000134201	5prime	6024	4244	70.452	GSTM5	1	CMPLX	NA	NA	NA	NA	NA	UP_miRNA	12	14	2856
ENSG00000134250	5prime	158099	85330	53.973	NOTCH2	1	DELN	NA	NA	NA	NA	NA	UP_miRNA	13	16	3751
ENSG00000134365	5prime	30552	23630	77.344	CFHR4	1	DELN	NA	NA	NA	NA	NA	UP_miRNA	29	58	227
ENSG00000135097	5prime	27826	5705	20.502	MSI1	12	DELN	NA	NA	IP_miRNA	5	5	UP_miRNA	43	69	1797
ENSG00000135180	5prime	5029	4984	99.105	UPK3B	7	LOW	NA	NA	NA	NA	NA	UP_miRNA	10	18	252
ENSG00000135406	5prime	4981	2915	58.522	PRPH	12	LOW	NA	NA	NA	NA	NA	UP_miRNA	29	29	329
ENSG00000135486	5prime	4541	124	2.731	HNRNPA1	12	DELN	NA	NA	NA	NA	NA	UP_miRNA	40	87	700
ENSG00000135821	5prime	10503	1764	16.795	GLUL	1	BOTH	NA	NA	NA	NA	NA	UP_miRNA	8	11	2701
ENSG00000135899	5prime	59416	11711	19.71	SP110	2	DELN	NA	NA	NA	NA	NA	UP_miRNA	11	11	2153
ENSG00000136026	5prime	9911	878	8.859	CKAP4	12	LOW	NA	NA	NA	NA	NA	UP_miRNA	6	8	999
ENSG00000136040	5prime	156727	1649	1.052	PLXNC1	12	BOTH	NA	NA	IP_miRNA	2	2	UP_miRNA	48	57	164
ENSG00000136352	5prime	3811	3086	80.976	TITF1	14	DELN	NA	NA	NA	NA	NA	UP_miRNA	21	22	877
ENSG00000136436	5prime	33857	59	0.174	CALCOCO2	17	DELN	NA	NA	NA	NA	NA	UP_miRNA	8	8	1861
ENSG00000137076	5prime	35034	4260	12.16	TLN1	9	BOTH	NA	NA	IP_miRNA	1	1	UP_miRNA	69	110	844
ENSG00000138035	5prime	58506	10125	17.306	PNPT1	2	LOW	NA	NA	NA	NA	NA	UP_miRNA	8	8	905
ENSG00000138101	5prime	296392	586	0.198	DTNB	2	LOW	MONO	NA	NA	NA	NA	UP_miRNA	18	31	340
ENSG00000139737	5prime	66329	643	0.969	SLAIN1	13	LOW	NA	NA	NA	NA	NA	UP_miRNA	49	86	1538
ENSG00000139842	5prime	56250	1496	2.66	CUL4A	13	DELN	NA	NA	IP_miRNA	2	2	UP_miRNA	19	32	1503
ENSG00000140443	5prime	314981	1038	0.33	IGF1R	15	BOTH	NA	NA	IP_miRNA	1	1	UP_miRNA	21	34	7088
ENSG00000140479	5prime	185740	962	0.518	PCSK6	15	BOTH	NA	NA	NA	NA	NA	UP_miRNA	53	65	1329
ENSG00000140545	5prime	14695	192	1.307	MFGE8	15	LOW	NA	NA	NA	NA	NA	UP_miRNA	10	10	710
ENSG00000140848	5prime	55367	673	1.216	CPNE2	16	LOW	NA	NA	NA	NA	NA	UP_miRNA	75	82	1589
ENSG00000141664	5prime	54299	2654	4.888	ZCCHC2	18	DELN	NA	NA	NA	NA	NA	UP_miRNA	45	95	1981
ENSG00000142182	5prime	15877	446	2.809	DNMT3L	21	LOW	NA	NA	NA	NA	NA	UP_miRNA	11	11	57
ENSG00000142319	5prime	52632	217	0.412	SLC6A3	5	BOTH	NA	NA	NA	NA	NA	UP_miRNA	15	19	1936
ENSG00000142408	5prime	19846	109	0.549	CACNG8	19	LOW	NA	NA	NA	NA	NA	UP_miRNA	10	10	36
ENSG00000142789	5prime	23503	14191	60.38	ELA3A	1	DELN	NA	NA	NA	NA	NA	UP_miRNA	45	60	442
ENSG00000143420	5prime	28509	907	3.181	ENSA	1	DELN	NA	NA	NA	NA	NA	UP_miRNA	85	172	2359
ENSG00000144847	5prime	245416	9562	3.896	IGSF11	3	DELN	NA	NA	NA	NA	NA	UP_miRNA	47	47	1884
ENSG00000145506	5prime	29849	13184	44.169	NKD2	5	DELN	NA	NA	NA	NA	NA	UP_miRNA	24	31	904
ENSG00000146839	5prime	63775	11572	18.145	ZAN	7	DELN	NA	NA	NA	NA	NA	UP_miRNA	11	11	64
ENSG00000147364	5prime	63064	29428	46.664	FBXO25	8	LOW	NA	NA	NA	NA	NA	UP_miRNA	70	82	1067
ENSG00000148680	5prime	117094	406	0.347	HTR7	10	BOTH	NA	NA	NA	NA	NA	UP_miRNA	21	56	1709
ENSG00000148690	5prime	34001	855	2.515	C10orf4	10	LOW	NA	NA	NA	NA	NA	UP_miRNA	16	22	1254
ENSG00000150244	5prime	8935	8850	99.049	TRIM48	11	BOTH	NA	NA	NA	NA	NA	UP_miRNA	42	46	681
ENSG00000151963	5prime	21467	21431	99.832	ZNF268	12	BOTH	NA	NA	NA	NA	NA	NA	NA	NA	1
ENSG00000153815	5prime	266472	717	0.269	AC099524.5	16	BOTH	NA	NA	NA	NA	NA	UP_miRNA	12	14	1961
ENSG00000154845	5prime	67818	384	0.566	PPP4R1	18	DELN	NA	NA	NA	NA	NA	UP_miRNA	37	46	998
ENSG00000154874	5prime	87814	61	0.069	CCDC144B	17	LOW	NA	NA	NA	NA	NA	UP_miRNA	4	4	6346
ENSG00000154978	5prime	101894	20401	20.022	AC073347.3	7	LOW	NA	NA	NA	NA	NA	UP_miRNA	12	12	2140
ENSG00000156052	5prime	310993	691	0.222	GNAQ	9	LOW	NA	NA	NA	NA	NA	UP_miRNA	47	59	1039
ENSG00000156140	5prime	287830	15735	5.467	ADAMTS3	4	DELN	NA	NA	IP_miRNA	3	3	UP_miRNA	41	72	2166
ENSG00000156886	5prime	33194	10521	31.695	ITGAD	16	LOW	NA	NA	NA	NA	NA	UP_miRNA	57	60	377
ENSG00000157358	5prime	7016	3064	43.672	PRAMEF15	1	LOW	NA	NA	NA	NA	NA	UP_miRNA	38	38	332
ENSG00000160844	5prime	71548	60454	84.494	AC073842.5	7	LOW	NA	NA	NA	NA	NA	UP_miRNA	5	6	2993
ENSG00000162391	5prime	14375	5	0.035	FAM151A	1	DELN	NA	NA	NA	NA	NA	UP_miRNA	62	70	349
ENSG00000162783	5prime	2125	1467	69.035	IER5	1	DELN	NA	NA	NA	NA	NA	UP_miRNA	28	60	950
ENSG00000163239	5prime	45929	399	0.869	TDRD10	1	DELN	NA	NA	NA	NA	NA	UP_miRNA	34	53	590
ENSG00000163412	5prime	70896	601	0.848	EIF4E3	3	DELN	NA	NA	NA	NA	NA	UP_miRNA	17	20	1953
ENSG00000164236	5prime	85646	822	0.96	ANKRD33B	5	DELN	NA	NA	NA	NA	NA	UP_miRNA	10	10	NA
ENSG00000164327	5prime	136482	500	0.366	AC026713.5	5	BOTH	NA	NA	NA	NA	NA	UP_miRNA	7	8	4384
ENSG00000164845	5prime	8640	2216	25.648	AC068020.7	8	LOW	NA	NA	NA	NA	NA	NA	NA	NA	NA
ENSG00000165209	5prime	143580	2483	1.729	STRBP	9	DELN	NA	NA	NA	NA	NA	UP_miRNA	57	122	2171
ENSG00000165807	5prime	39477	3796	9.616	C14orf50	14	LOW	NA	NA	NA	NA	NA	UP_miRNA	10	10	40
ENSG00000166128	5prime	78248	63735	81.453	RAB8B	15	LOW	NA	NA	IP_miRNA	1	1	UP_miRNA	9	17	4157
ENSG00000166165	5prime	3175	1142	35.969	CKB	14	LOW	NA	NA	NA	NA	NA	UP_miRNA	7	9	205
ENSG00000166341	5prime	34523	912	2.642	DCHS1	11	DELN	NA	NA	NA	NA	NA	UP_miRNA	42	48	452
ENSG00000166454	5prime	11494	687	5.977	ATMIN	16	BOTH	NA	NA	NA	NA	NA	UP_miRNA	4	4	2376
ENSG00000166664	5prime	32422	15310	47.221	CHRFAM7A	15	BOTH	NA	NA	NA	NA	NA	UP_miRNA	4	4	1053
ENSG00000166998	5prime	6337	3558	56.146	CKMT1A	15	BOTH	NA	NA	NA	NA	NA	UP_miRNA	14	14	133
ENSG00000167633	5prime	14278	6205	43.458	KIR3DL1	19	LOW	NA	NA	NA	NA	NA	UP_miRNA	30	30	503
ENSG00000167977	5prime	26532	3618	13.636	KCTD5	16	HIGH	NA	NA	NA	NA	NA	UP_miRNA	26	44	1701
ENSG00000167981	5prime	7392	672	9.091	ZNF597	16	LOW	NA	NA	NA	NA	NA	UP_miRNA	11	11	318
ENSG00000168264	5prime	5257	954	18.147	IRF2BP2	1	LOW	NA	NA	NA	NA	NA	UP_miRNA	7	9	2868
ENSG00000168546	5prime	108481	160	0.147	GFRA2	8	DELN	NA	NA	NA	NA	NA	UP_miRNA	20	23	1258
ENSG00000168621	5prime	27004	147	0.544	GDNF	5	BOTH	NA	NA	NA	NA	NA	UP_miRNA	24	24	2974
ENSG00000168781	5prime	151267	124783	82.492	HISPPD2A	15	BOTH	NA	NA	NA	NA	NA	UP_miRNA	24	26	1212
ENSG00000168955	5prime	17145	2874	16.763	TM4SF20	2	LOW	NA	NA	NA	NA	NA	UP_miRNA	11	11	1564
ENSG00000169291	5prime	22633	442	1.953	SHE	1	DELN	NA	NA	NA	NA	NA	UP_miRNA	3	3	4668
ENSG00000169862	5prime	932133	264	0.028	CTNND2	5	LOW	NA	NA	IP_miRNA	5	5	UP_miRNA	66	119	1587
ENSG00000169918	5prime	172214	39102	22.705	OTUD7A	15	LOW	NA	NA	NA	NA	NA	UP_miRNA	36	36	168
ENSG00000169925	5prime	35695	1290	3.614	BRD3	9	DELN	NA	NA	NA	NA	NA	UP_miRNA	40	63	749
ENSG00000170385	5prime	3717	920	24.751	SLC30A1	1	DELN	NA	NA	NA	NA	NA	UP_miRNA	46	46	347
ENSG00000170549	5prime	5350	374	6.991	IRX1	5	DELN	NA	NA	NA	NA	NA	UP_miRNA	39	40	363
ENSG00000170837	5prime	1128	1030	91.312	GPR27	3	DELN	NA	NA	NA	NA	NA	UP_miRNA	12	12	NA
ENSG00000170866	5prime	10099	9556	94.623	LILRA3	19	DELN	NA	NA	NA	NA	NA	UP_miRNA	40	40	192
ENSG00000170871	5prime	101439	1133	1.117	KIAA0232	4	DELN	NA	NA	NA	NA	NA	UP_miRNA	3	3	3204
ENSG00000170915	5prime	45638	4457	9.766	PAQR8	6	LOW	MONO	NA	NA	NA	NA	UP_miRNA	4	5	3497
ENSG00000171903	5prime	22496	4058	18.039	CYP4F11	19	DELN	NA	NA	NA	NA	NA	UP_miRNA	11	16	1361
ENSG00000172239	5prime	31116	1105	3.551	PAIP1	5	DELN	NA	NA	NA	NA	NA	UP_miRNA	51	106	1106
ENSG00000173212	5prime	23480	23246	99.003	C1orf161	1	DELN	NA	NA	NA	NA	NA	UP_miRNA	6	6	1875
ENSG00000173262	5prime	60380	30218	50.046	SLC2A14	12	BOTH	NA	NA	NA	NA	NA	UP_miRNA	12	21	1796
ENSG00000173530	5prime	28435	22417	78.836	TNFRSF10D	8	LOW	NA	NA	NA	NA	NA	UP_miRNA	10	15	2277
ENSG00000173757	5prime	77229	1080	1.398	STAT5B	17	DELN	NA	NA	IP_miRNA	1	1	UP_miRNA	22	33	2560
ENSG00000173928	5prime	2245	822	36.615	C19orf39	19	DELN	NA	NA	NA	NA	NA	UP_miRNA	10	10	935
ENSG00000175264	5prime	16746	1478	8.826	CHST1	11	LOW	NA	NA	IP_miRNA	6	6	UP_miRNA	51	102	811
ENSG00000176246	5prime	939	258	27.476	OR4L1	14	LOW	NA	NA	NA	NA	NA	UP_miRNA	1	1	NA
ENSG00000176555	5prime	930	404	43.441	OR4S1	11	DELN	NA	NA	NA	NA	NA	UP_miRNA	16	16	NA
ENSG00000177335	5prime	15042	1197	7.958	C8orf31	8	DELN	NA	NA	NA	NA	NA	UP_miRNA	6	6	1124
ENSG00000177606	5prime	3540	2749	77.655	JUN	1	BOTH	NA	NA	IP_miRNA	1	1	UP_miRNA	36	47	1287
ENSG00000178342	5prime	36149	1088	3.01	KCNG2	18	DELN	NA	NA	NA	NA	NA	UP_miRNA	6	6	NA
ENSG00000178604	5prime	31840	11928	37.462	ZNF826	19	DELN	NA	NA	NA	NA	NA	UP_miRNA	13	13	1370
ENSG00000178695	5prime	6229	1438	23.086	KCTD12	13	LOW	NA	NA	NA	NA	NA	UP_miRNA	19	29	4994
ENSG00000179886	5prime	2001	1410	70.465	TIGD5	8	DELN	NA	NA	NA	NA	NA	UP_miRNA	42	42	73
ENSG00000180386	5prime	1039	295	28.393	AC006070.8	17	DELN	NA	NA	NA	NA	NA	UP_miRNA	3	3	490
ENSG00000181009	5prime	28249	15006	53.12	OR52N5	11	DELN	NA	NA	NA	NA	NA	UP_miRNA	2	2	NA
ENSG00000181481	5prime	28970	640	2.209	RNF135	17	LOW	NA	NA	NA	NA	NA	UP_miRNA	28	35	1219
ENSG00000181781	5prime	11624	4281	36.829	ODF3L2	19	LOW	NA	NA	NA	NA	NA	UP_miRNA	27	27	484
ENSG00000182334	5prime	936	822	87.821	OR5P3	11	DELN	NA	NA	NA	NA	NA	UP_miRNA	3	3	NA
ENSG00000182397	5prime	16772	7231	43.114	C15orf51	15	DELN	NA	NA	NA	NA	NA	UP_miRNA	3	3	2996
ENSG00000182459	5prime	4524	2488	54.996	AC132938.1	17	LOW	NA	NA	NA	NA	NA	UP_miRNA	12	12	1124
ENSG00000182628	5prime	45493	245	0.539	FAM33A	17	DELN	NA	NA	NA	NA	NA	UP_miRNA	6	6	2330
ENSG00000183310	5prime	957	44	4.598	OR2T34	1	DELN	NA	NA	NA	NA	NA	UP_miRNA	1	1	NA
ENSG00000183706	5prime	80625	40677	50.452	OR4N4	15	DELN	NA	NA	NA	NA	NA	UP_miRNA	3	3	385
ENSG00000183726	5prime	24040	385	1.601	TMEM50A	1	LOW	NA	NA	NA	NA	NA	UP_miRNA	9	13	1654
ENSG00000184280	5prime	19277	13376	69.388	ZNF285A	19	DELN	NA	NA	NA	NA	NA	UP_miRNA	3	3	4155
ENSG00000184307	5prime	15078	678	4.497	ZDHHC23	3	DELN	NA	NA	NA	NA	NA	UP_miRNA	15	19	2245
ENSG00000184363	5prime	10691	9216	86.203	PKP3	11	DELN	NA	NA	NA	NA	NA	UP_miRNA	54	92	338
ENSG00000184809	5prime	15670	3109	19.84	C21orf88	21	LOW	NA	NA	NA	NA	NA	UP_miRNA	74	80	606
ENSG00000184916	5prime	27086	1643	6.066	JAG2	14	DELN	NA	NA	NA	NA	NA	UP_miRNA	17	38	956
ENSG00000185236	5prime	14018	879	6.271	RAB11B	19	DELN	NA	NA	NA	NA	NA	UP_miRNA	3	3	876
ENSG00000185304	5prime	69998	1047	1.496	RGPD2	2	DELN	NA	NA	NA	NA	NA	UP_miRNA	5	5	1437
ENSG00000185950	5prime	32732	5248	16.033	IRS2	13	DELN	NA	NA	NA	NA	NA	UP_miRNA	45	99	2467
ENSG00000186086	5prime	20338	8043	39.547	NBPF4	1	LOW	NA	NA	NA	NA	NA	UP_miRNA	25	28	898
ENSG00000186152	5prime	7232	3460	47.843	LILRB3	19	BOTH	NA	NA	NA	NA	NA	UP_miRNA	20	20	815
ENSG00000186300	5prime	16210	677	4.176	ZNF555	19	LOW	NA	NA	NA	NA	NA	UP_miRNA	1	1	3732
ENSG00000186629	5prime	33854	4750	14.031	EMR4P	19	DELN	NA	NA	NA	NA	NA	UP_miRNA	10	10	NA
ENSG00000187054	5prime	54036	40415	74.793	TMPRSS11A	4	LOW	NA	NA	NA	NA	NA	UP_miRNA	16	16	1951
ENSG00000187082	5prime	3884	1269	32.673	DEFB106B	8	CMPLX	NA	NA	NA	NA	NA	UP_miRNA	13	13	100
ENSG00000187498	5prime	158186	197	0.125	COL4A1	13	DELN	NA	NA	NA	NA	NA	UP_miRNA	35	65	1399
ENSG00000187627	5prime	106029	39046	36.826	RGPD1	2	BOTH	NA	NA	NA	NA	NA	UP_miRNA	5	5	1434
ENSG00000187939	5prime	25449	1028	4.039	DOC2BL	17	DELN	NA	NA	NA	NA	NA	UP_miRNA	4	4	185
ENSG00000187951	5prime	59407	26108	43.948	ARHGAP11B	15	BOTH	NA	NA	NA	NA	NA	UP_miRNA	7	7	617
ENSG00000188242	5prime	2552	899	35.227	AC010442.7	5	BOTH	NA	NA	NA	NA	NA	UP_miRNA	9	9	1397
ENSG00000188243	5prime	13584	5166	38.03	COMMD6	13	LOW	NA	NA	NA	NA	NA	UP_miRNA	31	35	1370
ENSG00000189001	5prime	4985	1224	24.554	SBSN	19	DELN	NA	NA	NA	NA	NA	UP_miRNA	29	29	143
ENSG00000196318	5prime	8970	1974	22.007	AMY2A	1	DELN	NA	NA	NA	NA	NA	UP_miRNA	2	2	34
ENSG00000196364	5prime	19706	16140	81.904	PRSS29P	16	DELN	NA	NA	NA	NA	NA	UP_miRNA	14	14	346
ENSG00000196369	5prime	178288	72951	40.918	BX537114.2	1	LOW	NA	NA	NA	NA	NA	UP_miRNA	9	9	23
ENSG00000196427	5prime	20070	7719	38.46	NBPF6	1	LOW	NA	NA	NA	NA	NA	UP_miRNA	13	13	NA
ENSG00000196805	5prime	57366	16770	29.233	SPRR2A	1	LOW	NA	NA	NA	NA	NA	UP_miRNA	37	40	394
ENSG00000197128	5prime	7984	379	4.747	ZNF772	19	LOW	NA	NA	NA	NA	NA	UP_miRNA	2	3	3687
ENSG00000197183	5prime	138207	2058	1.489	C20orf112	20	DELN	NA	NA	IP_miRNA	1	1	UP_miRNA	129	148	730
ENSG00000197329	5prime	51539	29287	56.825	PELI1	2	LOW	NA	NA	NA	NA	NA	UP_miRNA	37	70	1841
ENSG00000197487	5prime	9756	1270	13.018	GALP	19	DELN	NA	NA	NA	NA	NA	UP_miRNA	29	29	505
ENSG00000197549	5prime	52836	17314	32.769	PRAMEL	22	BOTH	NA	NA	NA	NA	NA	UP_miRNA	22	22	111
ENSG00000197721	5prime	32296	3003	9.298	CR1L	1	DELN	NA	NA	NA	NA	NA	UP_miRNA	61	66	NA
ENSG00000197848	5prime	2787	2695	96.699	AC131392.2	5	DELN	NA	NA	NA	NA	NA	NA	NA	NA	NA
ENSG00000198129	5prime	13466	2032	15.09	DEFB107B	8	CMPLX	NA	NA	NA	NA	NA	UP_miRNA	5	5	88
ENSG00000198682	5prime	87985	452	0.514	PAPSS2	10	DELN	NA	NA	NA	NA	NA	UP_miRNA	18	27	1733
ENSG00000198826	5prime	24168	17394	71.971	ARHGAP11A	15	BOTH	NA	NA	NA	NA	NA	UP_miRNA	4	4	1812
ENSG00000203772	5prime	3951	1100	27.841	AL161645.14	10	LOW	NA	NA	NA	NA	NA	UP_miRNA	3	3	665
ENSG00000203785	5prime	13050	9466	72.536	SPRR2E	1	LOW	NA	NA	NA	NA	NA	UP_miRNA	34	34	398
ENSG00000203809	5prime	351	34	9.687	AL135911.16	6	LOW	NA	NA	NA	NA	NA	UP_miRNA	8	8	1
ENSG00000204098	5prime	82226	23238	28.261	AC093642.5	2	DELN	NA	NA	NA	NA	NA	UP_miRNA	7	7	1307
ENSG00000204245	5prime	957	86	8.986	OR13C5	9	BOTH	NA	NA	NA	NA	NA	UP_miRNA	1	1	NA
ENSG00000204308	5prime	2411	1977	81.999	RNF5	6	LOW	NA	MHC	NA	NA	NA	UP_miRNA	38	65	438
ENSG00000204310	5prime	9885	832	8.417	AGPAT1	6	LOW	NA	MHC	IP_miRNA	2	2	UP_miRNA	30	56	1064
ENSG00000204319	5prime	34374	16701	48.586	AL645922.11	6	HIGH	NA	MHC	NA	NA	NA	UP_miRNA	25	25	140
ENSG00000204338	5prime	35552	12110	34.063	AL645922.11	6	HIGH	NA	MHC	NA	NA	NA	UP_miRNA	1	1	983
ENSG00000204403	5prime	11981	11649	97.229	CASP12	11	BOTH	NA	NA	NA	NA	NA	UP_miRNA	22	22	24
ENSG00000204644	5prime	18230	4536	24.882	ZFP57	6	LOW	NA	MHC	NA	NA	NA	UP_miRNA	7	10	677
ENSG00000204961	5prime	164573	11529	7.005	PCDHA9	5	DELN	NA	NA	NA	NA	NA	UP_miRNA	40	61	2906
ENSG00000205323	5prime	60449	131	0.217	AC073487.34	12	DELN	NA	NA	NA	NA	NA	UP_miRNA	46	46	238
ENSG00000205426	5prime	5601	4150	74.094	KRT81	12	LOW	NA	NA	NA	NA	NA	UP_miRNA	56	57	340
ENSG00000205810	5prime	8274	7106	85.883	KLRC3	12	LOW	NA	NA	NA	NA	NA	UP_miRNA	32	32	250
ENSG00000206172	5prime	843	836	99.17	HBA1	16	LOW	NA	NA	NA	NA	NA	UP_miRNA	7	7	111
ENSG00000211454	5prime	8091	937	11.581	AKR7L	1	DELN	NA	NA	NA	NA	NA	UP_miRNA	2	2	1316
ENSG00000212725	5prime	776	537	69.201	AC007455.8	17	DELN	NA	NA	NA	NA	NA	NA	NA	NA	340
ENSG00000214311	5prime	13689	9569	69.903	AC083906.23	3	BOTH	NA	NA	NA	NA	NA	NA	NA	NA	1474
ENSG00000214334	5prime	2884	1034	35.853	AC096767.3	2	DELN	NA	NA	NA	NA	NA	NA	NA	NA	NA
ENSG00000214754	5prime	882	265	30.045	AC004870.2	7	DELN	NA	NA	NA	NA	NA	NA	NA	NA	NA
ENSG00000214941	5prime	23133	382	1.651	ZSWIM7	17	BOTH	NA	NA	NA	NA	NA	NA	NA	NA	1487
ENSG00000007341	FULL	95898	95898	100	ST7L	1	DELN	NA	NA	NA	NA	NA	UP_miRNA	31	58	3365
ENSG00000008128	FULL	21609	21609	100	CDC2L2	1	LOW	NA	NA	NA	NA	NA	UP_miRNA	36	39	371
ENSG00000009307	FULL	41087	41087	100	CSDE1	1	DELN	NA	NA	IP_miRNA	14	14	UP_miRNA	95	177	1252
ENSG00000052723	FULL	11207	11207	100	RP5-1000E10.4	1	DELN	NA	NA	NA	NA	NA	UP_miRNA	29	29	4792
ENSG00000059804	FULL	19153	19153	100	SLC2A3	12	BOTH	NA	NA	IP_miRNA	4	4	UP_miRNA	27	41	2182
ENSG00000067066	FULL	129363	129363	100	SP100	2	DELN	NA	NA	NA	NA	NA	UP_miRNA	14	20	2656
ENSG00000078319	FULL	35686	35686	100	PMS2L8	7	LOW	NA	NA	NA	NA	NA	UP_miRNA	7	7	348
ENSG00000079263	FULL	87485	87485	100	SP140	2	DELN	NA	NA	NA	NA	NA	UP_miRNA	69	71	531
ENSG00000081019	FULL	50617	50617	100	RSBN1	1	DELN	NA	NA	IP_miRNA	11	11	UP_miRNA	103	175	4148
ENSG00000081026	FULL	295071	295071	100	MAGI3	1	DELN	NA	NA	NA	NA	NA	UP_miRNA	54	75	3652
ENSG00000087299	FULL	74634	74634	100	L2HGDH	14	DELN	NA	NA	NA	NA	NA	UP_miRNA	13	13	4622
ENSG00000091073	FULL	44288	44288	100	DTX2	7	LOW	NA	NA	NA	NA	NA	UP_miRNA	48	68	387
ENSG00000099866	FULL	8851	8851	100	MADCAM1	19	LOW	NA	NA	NA	NA	NA	UP_miRNA	36	36	375
ENSG00000099974	FULL	5722	5722	100	DDTL	22	LOW	NA	NA	NA	NA	NA	UP_miRNA	8	8	1152
ENSG00000099977	FULL	9106	9106	100	DDT	22	LOW	NA	NA	NA	NA	NA	UP_miRNA	31	32	204
ENSG00000099984	FULL	3789	3789	100	GSTT2	22	LOW	NA	NA	NA	NA	NA	UP_miRNA	41	41	842
ENSG00000100068	FULL	53901	53901	100	LRP5L	22	BOTH	NA	NA	NA	NA	NA	UP_miRNA	22	22	338
ENSG00000100121	FULL	1826	1826	100	GGTLC2	22	DELN	NA	NA	NA	NA	NA	UP_miRNA	3	3	166
ENSG00000100479	FULL	44658	44658	100	POLE2	14	DELN	NA	NA	NA	NA	NA	UP_miRNA	9	10	92
ENSG00000100483	FULL	7956	7956	100	C14orf138	14	DELN	NA	NA	NA	NA	NA	UP_miRNA	20	26	1319
ENSG00000100485	FULL	114254	114254	100	SOS2	14	DELN	NA	NA	NA	NA	NA	UP_miRNA	34	38	1216
ENSG00000100490	FULL	86870	86870	100	CDKL1	14	DELN	NA	NA	NA	NA	NA	UP_miRNA	8	8	482
ENSG00000103642	FULL	20234	20234	100	LACTB	15	LOW	NA	NA	NA	NA	NA	UP_miRNA	49	54	248
ENSG00000104818	FULL	1366	1366	100	CGB2	19	DELN	NA	NA	NA	NA	NA	UP_miRNA	15	21	159
ENSG00000104826	FULL	1111	1111	100	LHB	19	DELN	NA	NA	NA	NA	NA	UP_miRNA	4	4	88
ENSG00000104827	FULL	1505	1505	100	CGB	19	DELN	NA	NA	NA	NA	NA	UP_miRNA	8	8	15
ENSG00000104884	FULL	19590	19590	100	ERCC2	19	LOW	NA	NA	NA	NA	NA	UP_miRNA	16	16	641
ENSG00000106153	FULL	4924	4924	100	CHCHD2	7	LOW	NA	NA	NA	NA	NA	UP_miRNA	25	25	276
ENSG00000107438	FULL	53448	53448	100	PDLIM1	10	DELN	NA	NA	NA	NA	NA	UP_miRNA	40	68	348
ENSG00000109181	FULL	15202	15202	100	UGT2B10	4	LOW	NA	NA	NA	NA	NA	UP_miRNA	2	2	317
ENSG00000112494	FULL	24705	24705	100	UNC93A	6	LOW	NA	NA	NA	NA	NA	UP_miRNA	23	36	567
ENSG00000114166	FULL	114360	114360	100	KAT2B	3	LOW	NA	NA	IP_miRNA	4	4	UP_miRNA	65	121	1866
ENSG00000114638	FULL	31576	31576	100	UPK1B	3	DELN	NA	NA	NA	NA	NA	UP_miRNA	9	9	1186
ENSG00000114771	FULL	14416	14416	100	AADAC	3	DELN	NA	NA	NA	NA	NA	UP_miRNA	72	72	316
ENSG00000116489	FULL	52459	52459	100	CAPZA1	1	DELN	NA	NA	IP_miRNA	3	3	UP_miRNA	40	80	1487
ENSG00000116748	FULL	22523	22523	100	AMPD1	1	DELN	NA	NA	NA	NA	NA	UP_miRNA	13	13	18
ENSG00000116752	FULL	14081	14081	100	BCAS2	1	DELN	NA	NA	NA	NA	NA	UP_miRNA	24	39	566
ENSG00000116774	FULL	2847	2847	100	OLFML3	1	DELN	NA	NA	NA	NA	NA	UP_miRNA	35	57	485
ENSG00000116793	FULL	67245	67245	100	PHTF1	1	DELN	NA	NA	NA	NA	NA	UP_miRNA	55	88	500
ENSG00000117475	FULL	28585	28585	100	BLZF1	1	DELN	NA	NA	NA	NA	NA	UP_miRNA	55	58	1023
ENSG00000117477	FULL	32563	32563	100	C1orf114	1	DELN	NA	NA	NA	NA	NA	UP_miRNA	32	32	177
ENSG00000117479	FULL	22095	22095	100	SLC19A2	1	DELN	NA	NA	IP_miRNA	1	1	UP_miRNA	17	26	1940
ENSG00000118655	FULL	8655	8655	100	DCLRE1B	1	DELN	NA	NA	IP_miRNA	4	4	UP_miRNA	25	43	1879
ENSG00000118729	FULL	68783	68783	100	CASQ2	1	DELN	NA	NA	NA	NA	NA	UP_miRNA	6	6	1238
ENSG00000119673	FULL	6413	6413	100	ACOT2	14	LOW	NA	NA	NA	NA	NA	UP_miRNA	13	13	140
ENSG00000120440	FULL	17604	17604	100	TTLL2	6	LOW	NA	NA	NA	NA	NA	UP_miRNA	41	78	1010
ENSG00000121089	FULL	753	753	100	NACA3P	4	LOW	NA	NA	NA	NA	NA	UP_miRNA	17	17	102
ENSG00000121578	FULL	29157	29157	100	B4GALT4	3	DELN	NA	NA	NA	NA	NA	UP_miRNA	15	15	800
ENSG00000122376	FULL	41508	41508	100	FAM35B	10	HIGH	NA	NA	NA	NA	NA	UP_miRNA	18	19	894
ENSG00000124435	FULL	18463	18463	100	PSG2	19	BOTH	NA	NA	NA	NA	NA	UP_miRNA	23	33	454
ENSG00000125337	FULL	27217	27217	100	KIF25	6	LOW	NA	NA	NA	NA	NA	UP_miRNA	11	11	93
ENSG00000125375	FULL	23230	23230	100	ATP5S	14	DELN	NA	NA	NA	NA	NA	UP_miRNA	14	19	319
ENSG00000125385	FULL	9036	9036	100	AL139099.3	14	DELN	NA	NA	NA	NA	NA	UP_miRNA	48	50	51
ENSG00000126251	FULL	1182	1182	100	GPR42P	19	DELN	NA	NA	NA	NA	NA	UP_miRNA	6	6	71
ENSG00000129103	FULL	16446	16446	100	SUMF2	7	LOW	NA	NA	NA	NA	NA	UP_miRNA	31	40	1057
ENSG00000129810	FULL	25597	25597	100	SGOL1	3	LOW	NA	NA	NA	NA	NA	UP_miRNA	36	36	510
ENSG00000130222	FULL	1536	1536	100	GADD45G	9	DELN	NA	NA	NA	NA	NA	UP_miRNA	45	46	469
ENSG00000130522	FULL	1044	1044	100	JUND	19	DELN	NA	NA	IP_miRNA	2	2	UP_miRNA	15	20	NA
ENSG00000130649	FULL	33858	33858	100	CYP2E1	10	LOW	NA	NA	NA	NA	NA	UP_miRNA	14	25	6534
ENSG00000131737	FULL	4754	4754	100	KRT34	17	LOW	NA	NA	NA	NA	NA	UP_miRNA	33	33	409
ENSG00000133433	FULL	3789	3789	100	GSTT2B	22	LOW	NA	NA	NA	NA	NA	UP_miRNA	41	41	305
ENSG00000134184	FULL	5926	5926	100	GSTM1	1	CMPLX	NA	NA	NA	NA	NA	UP_miRNA	22	41	450
ENSG00000134198	FULL	41484	41484	100	TSPAN2	1	DELN	NA	NA	IP_miRNA	1	1	UP_miRNA	18	27	2479
ENSG00000134200	FULL	4527	4527	100	TSHB	1	DELN	NA	NA	NA	NA	NA	UP_miRNA	19	19	93
ENSG00000134207	FULL	64628	64628	100	SYT6	1	DELN	NA	NA	IP_miRNA	2	2	UP_miRNA	13	22	2842
ENSG00000134242	FULL	57895	57895	100	PTPN22	1	DELN	NA	NA	NA	NA	NA	UP_miRNA	40	65	1158
ENSG00000134245	FULL	54746	54746	100	WNT2B	1	DELN	NA	NA	IP_miRNA	1	1	UP_miRNA	13	22	777
ENSG00000134259	FULL	52321	52321	100	NGF	1	DELN	NA	NA	NA	NA	NA	UP_miRNA	25	52	154
ENSG00000134262	FULL	10454	10454	100	AP4B1	1	DELN	NA	NA	NA	NA	NA	UP_miRNA	69	71	1116
ENSG00000135443	FULL	7520	7520	100	KRT85	12	LOW	NA	NA	NA	NA	NA	UP_miRNA	30	30	847
ENSG00000136315	FULL	480	480	100	AL355922.4	14	BOTH	NA	NA	NA	NA	NA	UP_miRNA	4	4	NA
ENSG00000136487	FULL	1652	1652	100	GH2	17	DELN	NA	NA	NA	NA	NA	UP_miRNA	11	20	245
ENSG00000136682	FULL	58412	58412	100	CBWD2	2	LOW	NA	NA	NA	NA	NA	UP_miRNA	33	33	428
ENSG00000139088	FULL	5444	5444	100	AC006432.15	12	DELN	NA	NA	NA	NA	NA	UP_miRNA	4	4	170
ENSG00000139547	FULL	6201	6201	100	RDH16	12	BOTH	NA	NA	NA	NA	NA	UP_miRNA	49	54	595
ENSG00000140478	FULL	12700	12700	100	GOLGA6B	15	LOW	NA	NA	NA	NA	NA	UP_miRNA	6	6	1055
ENSG00000141933	FULL	12157	12157	100	C19orf20	19	LOW	NA	NA	NA	NA	NA	UP_miRNA	9	9	230
ENSG00000142511	FULL	1269	1269	100	GPR32	19	BOTH	NA	NA	NA	NA	NA	UP_miRNA	2	2	61
ENSG00000143079	FULL	63355	63355	100	CTTNBP2NL	1	DELN	NA	NA	NA	NA	NA	UP_miRNA	23	41	2180
ENSG00000143153	FULL	27026	27026	100	ATP1B1	1	DELN	NA	NA	IP_miRNA	12	12	UP_miRNA	56	145	1167
ENSG00000143156	FULL	235412	235412	100	NME7	1	DELN	NA	NA	NA	NA	NA	UP_miRNA	50	132	248
ENSG00000143630	FULL	12265	12265	100	HCN3	1	LOW	NA	NA	NA	NA	NA	UP_miRNA	26	42	1384
ENSG00000144566	FULL	37899	37899	100	RAB5A	3	LOW	NA	NA	NA	NA	NA	UP_miRNA	16	28	1328
ENSG00000146729	FULL	35576	35576	100	GBAS	7	LOW	NA	NA	NA	NA	NA	UP_miRNA	20	24	1106
ENSG00000146731	FULL	12305	12305	100	CCT6A	7	LOW	NA	NA	NA	NA	NA	UP_miRNA	14	14	904
ENSG00000147996	FULL	58040	58040	100	CBWD1	9	LOW	NA	NA	NA	NA	NA	UP_miRNA	55	101	1313
ENSG00000148805	FULL	14520	14520	100	AL161645.14	10	LOW	NA	NA	NA	NA	NA	UP_miRNA	11	11	4133
ENSG00000148828	FULL	1697	1697	100	FRG2B	10	LOW	NA	NA	NA	NA	NA	UP_miRNA	3	3	NA
ENSG00000150175	FULL	19394	19394	100	FRMPD2L2	10	CMPLX	NA	NA	NA	NA	NA	UP_miRNA	39	62	760
ENSG00000150337	FULL	9784	9784	100	FCGR1A	1	DELN	NA	NA	NA	NA	NA	NA	NA	NA	998
ENSG00000153048	FULL	16062	16062	100	CARHSP1	16	LOW	NA	NA	NA	NA	NA	UP_miRNA	44	46	2219
ENSG00000153143	FULL	23240	23240	100	GYPB	4	BOTH	NA	NA	NA	NA	NA	UP_miRNA	1	1	195
ENSG00000153303	FULL	23374	23374	100	FRMD1	6	LOW	NA	NA	NA	NA	NA	UP_miRNA	11	25	1293
ENSG00000153563	FULL	23791	23791	100	CD8A	2	BOTH	NA	NA	NA	NA	NA	UP_miRNA	8	9	1314
ENSG00000153684	FULL	13355	13355	100	GOLGA8F	15	LOW	NA	NA	NA	NA	NA	UP_miRNA	2	2	2955
ENSG00000154251	FULL	2635	2635	100	AC005332.1	17	DELN	NA	NA	NA	NA	NA	UP_miRNA	5	5	NA
ENSG00000154997	FULL	69246	69246	100	Sep-14	7	LOW	NA	NA	NA	NA	NA	UP_miRNA	8	11	2369
ENSG00000154999	FULL	3419	3419	100	MRPS17	7	LOW	NA	NA	NA	NA	NA	UP_miRNA	18	18	158
ENSG00000155249	FULL	936	936	100	OR4K1	14	LOW	NA	NA	NA	NA	NA	UP_miRNA	2	2	NA
ENSG00000155367	FULL	5335	5335	100	PPM1J	1	DELN	NA	NA	NA	NA	NA	UP_miRNA	16	27	169
ENSG00000159289	FULL	12694	12694	100	GOLGA6	15	LOW	NA	NA	NA	NA	NA	UP_miRNA	9	9	1053
ENSG00000159455	FULL	1274	1274	100	LCE2B	1	LOW	NA	NA	NA	NA	NA	UP_miRNA	33	66	220
ENSG00000160766	FULL	13598	13598	100	GBAP	1	LOW	NA	NA	NA	NA	NA	UP_miRNA	7	7	543
ENSG00000160862	FULL	9334	9334	100	AZGP1	7	LOW	NA	NA	NA	NA	NA	UP_miRNA	37	37	272
ENSG00000161849	FULL	7822	7822	100	KRT84	12	LOW	NA	NA	NA	NA	NA	UP_miRNA	27	28	222
ENSG00000162747	FULL	8173	8173	100	FCGR3B	1	HIGH	NA	NA	NA	NA	NA	UP_miRNA	2	2	1319
ENSG00000163349	FULL	118683	118683	100	HIPK1	1	DELN	NA	NA	NA	NA	NA	UP_miRNA	96	264	4292
ENSG00000163393	FULL	92907	92907	100	SLC22A15	1	DELN	NA	NA	NA	NA	NA	UP_miRNA	12	17	2296
ENSG00000163424	FULL	5306	5306	100	C3orf30	3	DELN	NA	NA	NA	NA	NA	UP_miRNA	17	17	163
ENSG00000163576	FULL	67538	67538	100	EFHB	3	LOW	NA	NA	NA	NA	NA	UP_miRNA	24	27	159
ENSG00000163612	FULL	13539	13539	100	FAM86D	3	DELN	NA	NA	NA	NA	NA	UP_miRNA	5	5	1389
ENSG00000164776	FULL	12651	12651	100	PHKG1	7	LOW	NA	NA	NA	NA	NA	UP_miRNA	11	11	770
ENSG00000165390	FULL	16142	16142	100	ANXA8	10	HIGH	NA	NA	NA	NA	NA	UP_miRNA	20	29	851
ENSG00000165501	FULL	16541	16541	100	PPIL5	14	DELN	NA	NA	NA	NA	NA	UP_miRNA	63	130	327
ENSG00000165502	FULL	1941	1941	100	RPL36AL	14	DELN	NA	NA	NA	NA	NA	UP_miRNA	5	5	93
ENSG00000165506	FULL	10057	10057	100	C14orf104	14	DELN	NA	NA	NA	NA	NA	UP_miRNA	2	2	368
ENSG00000165516	FULL	15070	15070	100	KLHDC2	14	DELN	NA	NA	NA	NA	NA	UP_miRNA	39	42	185
ENSG00000165525	FULL	69008	69008	100	SDCCAG1	14	DELN	NA	NA	NA	NA	NA	UP_miRNA	17	17	822
ENSG00000165527	FULL	4037	4037	100	ARF6	14	DELN	NA	NA	IP_miRNA	1	1	UP_miRNA	35	44	2790
ENSG00000165762	FULL	945	945	100	OR4K2	14	LOW	NA	NA	NA	NA	NA	UP_miRNA	11	11	NA
ENSG00000166157	FULL	84695	84695	100	TPTE	21	DELN	NA	NA	NA	NA	NA	UP_miRNA	14	14	695
ENSG00000166396	FULL	52328	52328	100	SERPINB7	18	LOW	NA	NA	NA	NA	NA	UP_miRNA	17	17	735
ENSG00000166401	FULL	19348	19348	100	SERPINB8	18	LOW	NA	NA	NA	NA	NA	UP_miRNA	3	3	2093
ENSG00000166404	FULL	28121	28121	100	SERPINB10	18	LOW	NA	NA	NA	NA	NA	UP_miRNA	8	8	869
ENSG00000166762	FULL	39616	39616	100	CATSPER2	15	BOTH	NA	NA	NA	NA	NA	UP_miRNA	33	43	2198
ENSG00000166763	FULL	19238	19238	100	STRC	15	BOTH	NA	NA	NA	NA	NA	UP_miRNA	2	2	109
ENSG00000167195	FULL	11642	11642	100	AC068338.14	15	LOW	NA	NA	NA	NA	NA	UP_miRNA	6	6	NA
ENSG00000167433	FULL	44214	44214	100	ARHGAP23	17	LOW	NA	NA	NA	NA	NA	UP_miRNA	6	6	NA
ENSG00000168260	FULL	8993	8993	100	AL109758.3	14	DELN	NA	NA	NA	NA	NA	UP_miRNA	2	2	NA
ENSG00000168282	FULL	2710	2710	100	MGAT2	14	DELN	NA	NA	NA	NA	NA	UP_miRNA	39	42	868
ENSG00000168765	FULL	9422	9422	100	GSTM4	1	CMPLX	NA	NA	NA	NA	NA	UP_miRNA	63	159	2467
ENSG00000168775	FULL	6353	6353	100	CKMT1B	15	BOTH	NA	NA	NA	NA	NA	UP_miRNA	13	13	133
ENSG00000169248	FULL	2402	2402	100	CXCL11	4	LOW	NA	NA	NA	NA	NA	UP_miRNA	21	21	995
ENSG00000169397	FULL	946	946	100	RNASE3	14	BOTH	NA	NA	NA	NA	NA	UP_miRNA	18	18	179
ENSG00000169548	FULL	6551	6551	100	ZNF280A	22	DELN	NA	NA	NA	NA	NA	UP_miRNA	33	33	263
ENSG00000169575	FULL	735	735	100	VPREB1	22	DELN	NA	NA	NA	NA	NA	UP_miRNA	34	34	177
ENSG00000169919	FULL	21576	21576	100	GUSB	7	LOW	NA	NA	NA	NA	NA	UP_miRNA	21	21	213
ENSG00000170122	FULL	2961	2961	100	FOXD4	9	LOW	NA	NA	NA	NA	NA	UP_miRNA	15	15	809
ENSG00000170298	FULL	19589	19589	100	LGALS9B	17	HIGH	NA	NA	NA	NA	NA	UP_miRNA	2	2	578
ENSG00000170442	FULL	7299	7299	100	KRT86	12	LOW	NA	NA	NA	NA	NA	UP_miRNA	23	23	578
ENSG00000170523	FULL	7087	7087	100	KRT83	12	LOW	NA	NA	NA	NA	NA	UP_miRNA	39	39	330
ENSG00000170848	FULL	15804	15804	100	PSG6	19	LOW	NA	NA	NA	NA	NA	UP_miRNA	31	31	1362
ENSG00000171772	FULL	15472	15472	100	SYCE1	10	LOW	NA	NA	NA	NA	NA	UP_miRNA	28	50	389
ENSG00000172116	FULL	46586	46586	100	CD8B	2	BOTH	NA	NA	NA	NA	NA	UP_miRNA	30	30	725
ENSG00000172155	FULL	1431	1431	100	LCE1D	1	DELN	NA	NA	NA	NA	NA	UP_miRNA	9	9	42
ENSG00000172188	FULL	933	933	100	OR4C11	11	DELN	NA	NA	NA	NA	NA	UP_miRNA	2	2	NA
ENSG00000172250	FULL	11971	11971	100	SERHL	22	HIGH	NA	NA	NA	NA	NA	UP_miRNA	17	17	653
ENSG00000172647	FULL	10284	10284	100	PGA5	11	DELN	NA	NA	NA	NA	NA	UP_miRNA	16	16	176
ENSG00000172965	FULL	65719	65719	100	AC068491.4	2	LOW	NA	NA	NA	NA	NA	UP_miRNA	9	9	92
ENSG00000172971	FULL	4274	4274	100	AC108724.4	3	DELN	NA	NA	NA	NA	NA	UP_miRNA	15	15	NA
ENSG00000173110	FULL	2646	2646	100	HSPA6	1	HIGH	NA	NA	NA	NA	NA	UP_miRNA	8	8	301
ENSG00000173124	FULL	34725	34725	100	C10orf129	10	DELN	NA	NA	NA	NA	NA	UP_miRNA	12	12	1166
ENSG00000173218	FULL	56272	56272	100	VANGL1	1	DELN	MONO	NA	IP_miRNA	1	1	UP_miRNA	39	64	6845
ENSG00000174175	FULL	41344	41344	100	SELP	1	DELN	NA	NA	NA	NA	NA	UP_miRNA	39	67	768
ENSG00000174196	FULL	4092	4092	100	AL672187.12	10	LOW	NA	NA	NA	NA	NA	UP_miRNA	23	23	561
ENSG00000174982	FULL	936	936	100	OR4S2	11	DELN	NA	NA	NA	NA	NA	UP_miRNA	7	7	NA
ENSG00000175265	FULL	28624	28624	100	GOLGA8A	15	LOW	NA	NA	NA	NA	NA	UP_miRNA	43	54	2347
ENSG00000175860	FULL	13755	13755	100	AL117692.5	14	DELN	NA	NA	NA	NA	NA	UP_miRNA	2	2	708
ENSG00000175984	FULL	87264	87264	100	DENND2C	1	DELN	NA	NA	NA	NA	NA	UP_miRNA	15	32	2752
ENSG00000176281	FULL	972	972	100	OR4K5	14	LOW	NA	NA	NA	NA	NA	UP_miRNA	2	2	NA
ENSG00000176294	FULL	924	924	100	OR4N2	14	LOW	NA	NA	NA	NA	NA	UP_miRNA	2	2	NA
ENSG00000176299	FULL	942	942	100	OR4M1	14	LOW	NA	NA	NA	NA	NA	UP_miRNA	1	1	NA
ENSG00000176312	FULL	879	879	100	OR4H12P	14	LOW	NA	NA	NA	NA	NA	UP_miRNA	6	6	NA
ENSG00000176444	FULL	10622	10622	100	CLK2	1	LOW	NA	NA	NA	NA	NA	UP_miRNA	63	179	349
ENSG00000176654	FULL	4582	4582	100	NANOGP1	12	BOTH	NA	NA	NA	NA	NA	UP_miRNA	34	34	1002
ENSG00000176826	FULL	18078	18078	100	FKBP9L	7	LOW	NA	NA	NA	NA	NA	UP_miRNA	11	12	1572
ENSG00000176904	FULL	909	909	100	OR51H1P	11	LOW	NA	NA	NA	NA	NA	UP_miRNA	9	9	NA
ENSG00000177551	FULL	7534	7534	100	NHLH2	1	DELN	NA	NA	IP_miRNA	6	6	UP_miRNA	62	113	1581
ENSG00000177628	FULL	10246	10246	100	GBA	1	LOW	NA	NA	NA	NA	NA	UP_miRNA	20	20	543
ENSG00000177990	FULL	109662	109662	100	DPY19L2	12	LOW	NA	NA	NA	NA	NA	UP_miRNA	4	4	1599
ENSG00000178665	FULL	54317	54317	100	ZNF713	7	LOW	NA	NA	NA	NA	NA	UP_miRNA	7	7	467
ENSG00000179074	FULL	957	957	100	OR13C2	9	BOTH	NA	NA	NA	NA	NA	UP_miRNA	2	2	NA
ENSG00000179251	FULL	486	486	100	AL391137.11	10	HIGH	NA	NA	NA	NA	NA	UP_miRNA	6	6	NA
ENSG00000179344	FULL	19075	19075	100	HLA-DQB1	6	LOW	NA	MHC	NA	NA	NA	UP_miRNA	26	26	769
ENSG00000179676	FULL	69022	69022	100	C18orf20	18	LOW	NA	NA	NA	NA	NA	UP_miRNA	46	46	293
ENSG00000179750	FULL	10458	10458	100	APOBEC3B	22	DELN	NA	NA	NA	NA	NA	UP_miRNA	19	23	572
ENSG00000179799	FULL	2087	2087	100	AC131233.3	3	DELN	NA	NA	NA	NA	NA	UP_miRNA	3	3	NA
ENSG00000179934	FULL	4859	4859	100	CCR8	3	DELN	NA	NA	NA	NA	NA	UP_miRNA	4	4	1183
ENSG00000180860	FULL	9367	9367	100	PGA3	11	DELN	NA	NA	NA	NA	NA	UP_miRNA	14	14	176
ENSG00000181126	FULL	5898	5898	100	AL645939.6	6	LOW	NA	MHC	NA	NA	NA	UP_miRNA	21	21	612
ENSG00000181837	FULL	954	954	100	AC036111.7	11	DELN	NA	NA	NA	NA	NA	UP_miRNA	6	6	NA
ENSG00000181903	FULL	4537	4537	100	OR4C6	11	DELN	NA	NA	NA	NA	NA	UP_miRNA	29	29	590
ENSG00000181927	FULL	939	939	100	OR4P4	11	DELN	NA	NA	NA	NA	NA	UP_miRNA	10	10	NA
ENSG00000182170	FULL	870	870	100	MRGPRG	11	LOW	NA	NA	NA	NA	NA	UP_miRNA	6	6	NA
ENSG00000182272	FULL	12313	12313	100	B4GALNT4	11	DELN	NA	NA	NA	NA	NA	UP_miRNA	7	7	324
ENSG00000182315	FULL	2432	2432	100	AC010606.7	19	DELN	NA	NA	NA	NA	NA	UP_miRNA	16	16	113
ENSG00000182330	FULL	4120	4120	100	PRAMEF8	1	LOW	NA	NA	NA	NA	NA	UP_miRNA	31	31	336
ENSG00000182502	FULL	3139	3139	100	FAM108A6	22	BOTH	NA	NA	NA	NA	NA	UP_miRNA	6	6	NA
ENSG00000182652	FULL	942	942	100	OR4Q3	14	LOW	NA	NA	NA	NA	NA	UP_miRNA	4	4	NA
ENSG00000182782	FULL	1092	1092	100	GPR109A	12	BOTH	NA	NA	NA	NA	NA	UP_miRNA	1	1	NA
ENSG00000182841	FULL	26816	26816	100	RRP7B	22	HIGH	NA	NA	NA	NA	NA	UP_miRNA	11	11	1505
ENSG00000183127	FULL	939	939	100	OR4F3	5	LOW	NA	NA	NA	NA	NA	UP_miRNA	5	5	NA
ENSG00000183130	FULL	951	951	100	OR2T11	1	DELN	NA	NA	NA	NA	NA	UP_miRNA	8	8	NA
ENSG00000183169	FULL	5297	5297	100	LL22NC03-31F3.9	22	DELN	NA	NA	NA	NA	NA	UP_miRNA	7	7	259
ENSG00000183269	FULL	954	954	100	OR52E8	11	DELN	NA	NA	NA	NA	NA	UP_miRNA	4	4	NA
ENSG00000183303	FULL	969	969	100	OR5P2	11	DELN	NA	NA	NA	NA	NA	UP_miRNA	3	3	NA
ENSG00000183569	FULL	20464	20464	100	SERHL2	22	HIGH	NA	NA	NA	NA	NA	UP_miRNA	43	47	545
ENSG00000183598	FULL	1798	1798	100	HIST2H3D	1	DELN	NA	NA	NA	NA	NA	UP_miRNA	11	11	48
ENSG00000183977	FULL	32289	32289	100	C3orf48	3	LOW	NA	NA	NA	NA	NA	UP_miRNA	8	8	275
ENSG00000184022	FULL	939	939	100	OR2T10	1	DELN	NA	NA	NA	NA	NA	UP_miRNA	2	2	NA
ENSG00000184110	FULL	24267	24267	100	EIF3S8	16	LOW	NA	NA	NA	NA	NA	UP_miRNA	3	3	214
ENSG00000184227	FULL	6636	6636	100	ACOT1	14	LOW	NA	NA	NA	NA	NA	UP_miRNA	7	7	94
ENSG00000184276	FULL	4363	4363	100	DEFB108B	11	LOW	NA	NA	NA	NA	NA	UP_miRNA	4	4	NA
ENSG00000184301	FULL	2431	2431	100	AC010606.7	19	DELN	NA	NA	NA	NA	NA	UP_miRNA	15	15	113
ENSG00000184490	FULL	4131	4131	100	AP000351.3	22	LOW	NA	NA	NA	NA	NA	UP_miRNA	5	5	NA
ENSG00000184492	FULL	2067	2067	100	FOXD4L1	2	LOW	NA	NA	NA	NA	NA	UP_miRNA	2	2	667
ENSG00000184599	FULL	6666	6666	100	FAM19A3	1	DELN	NA	NA	NA	NA	NA	UP_miRNA	38	93	592
ENSG00000184674	FULL	8130	8130	100	GSTT1	22	LOW	NA	NA	NA	NA	NA	UP_miRNA	3	3	281
ENSG00000184943	FULL	66016	66016	100	AC133644.3	2	BOTH	NA	NA	NA	NA	NA	UP_miRNA	10	10	92
ENSG00000184986	FULL	3587	3587	100	TMEM121	14	DELN	NA	NA	NA	NA	NA	UP_miRNA	14	17	408
ENSG00000185088	FULL	4192	4192	100	RPS27L	15	LOW	NA	NA	NA	NA	NA	UP_miRNA	12	12	1697
ENSG00000185290	FULL	1716	1716	100	AC006970.6	7	LOW	NA	NA	NA	NA	NA	UP_miRNA	35	35	222
ENSG00000185404	FULL	45928	45928	100	SP140L	2	DELN	NA	NA	NA	NA	NA	UP_miRNA	14	15	834
ENSG00000185686	FULL	11573	11573	100	PRAME	22	DELN	NA	NA	NA	NA	NA	UP_miRNA	45	45	365
ENSG00000185897	FULL	1886	1886	100	FFAR3	19	DELN	NA	NA	NA	NA	NA	UP_miRNA	23	23	554
ENSG00000186113	FULL	945	945	100	OR5D14	11	DELN	NA	NA	NA	NA	NA	UP_miRNA	8	8	NA
ENSG00000186117	FULL	936	936	100	OR5L1	11	DELN	NA	NA	NA	NA	NA	UP_miRNA	5	5	NA
ENSG00000186119	FULL	948	948	100	OR5D18	11	DELN	NA	NA	NA	NA	NA	UP_miRNA	2	2	NA
ENSG00000186204	FULL	23995	23995	100	CYP4F12	19	LOW	NA	NA	NA	NA	NA	UP_miRNA	11	11	NA
ENSG00000186234	FULL	10372	10372	100	AC105916.4	4	BOTH	NA	NA	NA	NA	NA	UP_miRNA	4	4	275
ENSG00000186445	FULL	981	981	100	OR11H2	14	LOW	NA	NA	NA	NA	NA	UP_miRNA	3	3	NA
ENSG00000186599	FULL	1835	1835	100	DEFB105B	8	CMPLX	NA	NA	NA	NA	NA	UP_miRNA	3	3	NA
ENSG00000186807	FULL	16119	16119	100	ANXA8L2	10	HIGH	NA	NA	NA	NA	NA	UP_miRNA	20	29	851
ENSG00000186886	FULL	828	828	100	OR5D3P	11	DELN	NA	NA	NA	NA	NA	UP_miRNA	3	3	NA
ENSG00000187010	FULL	57956	57956	100	RHD	1	LOW	NA	NA	NA	NA	NA	UP_miRNA	25	39	1521
ENSG00000187225	FULL	425	425	100	LCE3C	1	DELN	NA	NA	NA	NA	NA	UP_miRNA	3	3	70
ENSG00000187238	FULL	288	288	100	LCE3B	1	DELN	NA	NA	NA	NA	NA	UP_miRNA	4	4	NA
ENSG00000187272	FULL	960	960	100	KRTAP9-8	17	DELN	NA	NA	NA	NA	NA	UP_miRNA	37	38	473
ENSG00000187764	FULL	78717	78717	100	SEMA4D	9	DELN	NA	NA	NA	NA	NA	UP_miRNA	31	55	1467
ENSG00000188091	FULL	3197	3197	100	C9orf164	9	DELN	NA	NA	NA	NA	NA	UP_miRNA	17	17	1611
ENSG00000188199	FULL	11403	11403	100	FAM22B	10	HIGH	NA	NA	NA	NA	NA	UP_miRNA	34	56	1749
ENSG00000188439	FULL	762	762	100	OR4P1P	11	DELN	NA	NA	NA	NA	NA	UP_miRNA	2	2	NA
ENSG00000188447	FULL	2987	2987	100	AC013486.12	15	LOW	NA	NA	NA	NA	NA	UP_miRNA	11	11	1657
ENSG00000188536	FULL	835	835	100	HBA2	16	LOW	NA	NA	NA	NA	NA	UP_miRNA	8	8	110
ENSG00000188610	FULL	16679	16679	100	FAM72B	1	LOW	NA	NA	NA	NA	NA	UP_miRNA	19	51	1095
ENSG00000188624	FULL	4604	4604	100	IGFL3	19	DELN	NA	NA	NA	NA	NA	UP_miRNA	23	23	259
ENSG00000188740	FULL	34970	34970	100	NBPF5	1	LOW	NA	NA	NA	NA	NA	UP_miRNA	32	32	687
ENSG00000188761	FULL	10765	10765	100	C1orf178	1	DELN	NA	NA	NA	NA	NA	UP_miRNA	11	12	4306
ENSG00000188985	FULL	873	873	100	DHFR	18	LOW	NA	NA	NA	NA	NA	UP_miRNA	5	5	184
ENSG00000189013	FULL	10907	10907	100	KIR2DL4	19	LOW	NA	NA	NA	NA	NA	UP_miRNA	28	28	717
ENSG00000189014	FULL	39692	39692	100	FAM35B2	10	HIGH	NA	NA	NA	NA	NA	UP_miRNA	3	3	NA
ENSG00000189052	FULL	1504	1504	100	CGB5	19	DELN	NA	NA	NA	NA	NA	UP_miRNA	1	1	15
ENSG00000189090	FULL	4446	4446	100	AL391137.11	10	HIGH	NA	NA	NA	NA	NA	UP_miRNA	4	4	25
ENSG00000189162	FULL	1636	1636	100	GH1	17	DELN	NA	NA	NA	NA	NA	UP_miRNA	16	16	106
ENSG00000189229	FULL	84670	84670	100	AL691432.53	1	LOW	NA	NA	NA	NA	NA	UP_miRNA	6	6	393
ENSG00000189269	FULL	23848	23848	100	AP000346.1	22	BOTH	NA	NA	NA	NA	NA	UP_miRNA	4	4	311
ENSG00000189306	FULL	7235	7235	100	RRP7A	22	HIGH	NA	NA	NA	NA	NA	UP_miRNA	3	3	347
ENSG00000189339	FULL	31226	31226	100	RP11-345P4.4	1	LOW	NA	NA	NA	NA	NA	UP_miRNA	45	46	4282
ENSG00000189375	FULL	8899	8899	100	TBC1D28	17	LOW	NA	NA	NA	NA	NA	UP_miRNA	4	4	933
ENSG00000196126	FULL	11079	11079	100	HLA-DRB1	6	LOW	NA	MHC	NA	NA	NA	UP_miRNA	53	53	333
ENSG00000196301	FULL	267	267	100	AL845554.2	6	LOW	NA	MHC	NA	NA	NA	UP_miRNA	11	11	NA
ENSG00000196306	FULL	3458	3458	100	AL645929.4	6	BOTH	NA	MHC	NA	NA	NA	NA	NA	NA	587
ENSG00000196347	FULL	1436	1436	100	AC145285.2	16	LOW	NA	NA	NA	NA	NA	UP_miRNA	1	1	NA
ENSG00000196387	FULL	27224	27224	100	ZNF140	12	BOTH	NA	NA	NA	NA	NA	UP_miRNA	28	28	1023
ENSG00000196458	FULL	34851	34851	100	ZNF605	12	DELN	NA	NA	NA	NA	NA	UP_miRNA	1	1	3917
ENSG00000196466	FULL	10964	10964	100	ZNF799	19	LOW	NA	NA	NA	NA	NA	UP_miRNA	62	62	449
ENSG00000196585	FULL	1434	1434	100	AC138894.2	16	BOTH	NA	NA	NA	NA	NA	NA	NA	NA	NA
ENSG00000196589	FULL	2462	2462	100	AC025278.5	19	DELN	NA	NA	NA	NA	NA	UP_miRNA	32	32	124
ENSG00000196620	FULL	24059	24059	100	AC147055.2	4	DELN	NA	NA	NA	NA	NA	UP_miRNA	3	3	506
ENSG00000196735	FULL	6296	6296	100	HLA-DQA1	6	LOW	NA	MHC	NA	NA	NA	UP_miRNA	3	6	721
ENSG00000197003	FULL	192	192	100	AC141586.2	16	HIGH	NA	NA	NA	NA	NA	NA	NA	NA	NA
ENSG00000197323	FULL	118383	118383	100	TRIM33	1	DELN	NA	NA	NA	NA	NA	UP_miRNA	4	5	4871
ENSG00000197369	FULL	192	192	100	AC092117.4	16	HIGH	NA	NA	NA	NA	NA	NA	NA	NA	NA
ENSG00000197408	FULL	27098	27098	100	CYP2B6	19	BOTH	NA	NA	NA	NA	NA	UP_miRNA	6	6	1569
ENSG00000197475	FULL	71799	71799	100	AC106011.3	8	DELN	NA	NA	NA	NA	NA	UP_miRNA	8	8	116
ENSG00000197502	FULL	10743	10743	100	AL627171.1	14	DELN	NA	NA	NA	NA	NA	UP_miRNA	4	4	NA
ENSG00000197627	FULL	16233	16233	100	AC135731.6	15	LOW	NA	NA	NA	NA	NA	NA	NA	NA	1462
ENSG00000197632	FULL	32195	32195	100	SERPINB2	18	LOW	NA	NA	NA	NA	NA	UP_miRNA	25	28	581
ENSG00000197711	FULL	22638	22638	100	HPR	16	LOW	NA	NA	NA	NA	NA	UP_miRNA	20	21	168
ENSG00000197776	FULL	60001	60001	100	KLHDC1	14	DELN	NA	NA	NA	NA	NA	UP_miRNA	8	8	1370
ENSG00000197865	FULL	3465	3465	100	SIGLEC14	19	BOTH	NA	NA	NA	NA	NA	UP_miRNA	15	15	NA
ENSG00000197888	FULL	31341	31341	100	UGT2B17	4	DELN	NA	NA	NA	NA	NA	UP_miRNA	1	1	438
ENSG00000197910	FULL	4443	4443	100	FAM25B	10	HIGH	NA	NA	NA	NA	NA	UP_miRNA	4	4	25
ENSG00000198014	FULL	6854	6854	100	AC138951.2	5	DELN	NA	NA	NA	NA	NA	UP_miRNA	2	2	NA
ENSG00000198019	FULL	8944	8944	100	FCGR1B	1	LOW	NA	NA	NA	NA	NA	UP_miRNA	15	15	157
ENSG00000198035	FULL	51699	51699	100	AL591684.7	10	HIGH	NA	NA	NA	NA	NA	UP_miRNA	2	2	1195
ENSG00000198077	FULL	7314	7314	100	CYP2A7	19	BOTH	NA	NA	NA	NA	NA	UP_miRNA	15	19	254
ENSG00000198092	FULL	76672	76672	100	TMPRSS11F	4	LOW	NA	NA	NA	NA	NA	UP_miRNA	15	18	711
ENSG00000198229	FULL	717	717	100	AC136428.3	16	CMPLX	NA	NA	NA	NA	NA	UP_miRNA	5	5	NA
ENSG00000198250	FULL	43094	43094	100	ANTXRL	10	BOTH	NA	NA	NA	NA	NA	UP_miRNA	8	8	NA
ENSG00000198312	FULL	1618	1618	100	D87018.1	22	DELN	NA	NA	NA	NA	NA	UP_miRNA	2	2	NA
ENSG00000198416	FULL	20722	20722	100	AL590491.13	9	LOW	NA	NA	NA	NA	NA	UP_miRNA	22	22	693
ENSG00000198477	FULL	24739	24739	100	ZNF280B	22	DELN	NA	NA	NA	NA	NA	UP_miRNA	22	49	3318
ENSG00000198493	FULL	2527	2527	100	AL645922.11	6	HIGH	NA	MHC	NA	NA	NA	UP_miRNA	5	5	444
ENSG00000198502	FULL	12845	12845	100	HLA-DRB5	6	LOW	NA	MHC	NA	NA	NA	UP_miRNA	3	3	730
ENSG00000198734	FULL	74578	74578	100	F5	1	DELN	NA	NA	NA	NA	NA	UP_miRNA	27	46	2359
ENSG00000198765	FULL	140534	140534	100	SYCP1	1	DELN	NA	NA	NA	NA	NA	UP_miRNA	38	69	348
ENSG00000198857	FULL	144	144	100	AL109966.36	1	BOTH	NA	NA	NA	NA	NA	UP_miRNA	1	1	NA
ENSG00000198877	FULL	945	945	100	OR5D13	11	DELN	NA	NA	NA	NA	NA	UP_miRNA	4	4	NA
ENSG00000203289	FULL	52985	52985	100	AC004460.1	15	BOTH	NA	NA	NA	NA	NA	NA	NA	NA	1353
ENSG00000203747	FULL	8827	8827	100	FCGR3A	1	HIGH	NA	NA	NA	NA	NA	UP_miRNA	4	9	1247
ENSG00000203766	FULL	510	510	100	AL732375.18	10	LOW	NA	NA	NA	NA	NA	UP_miRNA	3	3	NA
ENSG00000203767	FULL	510	510	100	AL732375.18	10	LOW	NA	NA	NA	NA	NA	UP_miRNA	3	3	NA
ENSG00000203768	FULL	510	510	100	AL732375.18	10	LOW	NA	NA	NA	NA	NA	UP_miRNA	3	3	NA
ENSG00000203769	FULL	510	510	100	AL732375.18	10	LOW	NA	NA	NA	NA	NA	UP_miRNA	3	3	NA
ENSG00000203770	FULL	510	510	100	AL732375.18	10	LOW	NA	NA	NA	NA	NA	UP_miRNA	3	3	NA
ENSG00000203771	FULL	510	510	100	AL732375.18	10	LOW	NA	NA	NA	NA	NA	UP_miRNA	3	3	NA
ENSG00000203814	FULL	632	632	100	HIST2H2BF	1	DELN	NA	NA	NA	NA	NA	UP_miRNA	6	9	215
ENSG00000203815	FULL	510	510	100	AL358813.13	1	DELN	NA	NA	NA	NA	NA	UP_miRNA	2	2	NA
ENSG00000203817	FULL	9094	9094	100	AL109948.9	1	LOW	NA	NA	NA	NA	NA	NA	NA	NA	502
ENSG00000203818	FULL	1666	1666	100	HIST2H3PS2	1	LOW	NA	NA	NA	NA	NA	UP_miRNA	10	10	291
ENSG00000203819	FULL	204	204	100	AL109948.9	1	LOW	NA	NA	NA	NA	NA	UP_miRNA	4	4	NA
ENSG00000203820	FULL	8796	8796	100	AL109948.9	1	LOW	NA	NA	NA	NA	NA	UP_miRNA	1	1	3
ENSG00000203846	FULL	384	384	100	CR589924.4	1	LOW	NA	NA	NA	NA	NA	NA	NA	NA	NA
ENSG00000203851	FULL	980	980	100	AL357493.8	1	LOW	NA	NA	NA	NA	NA	UP_miRNA	5	5	552
ENSG00000203853	FULL	384	384	100	AL357493.8	1	LOW	NA	NA	NA	NA	NA	NA	NA	NA	NA
ENSG00000203938	FULL	75	75	100	AL109922.9	6	DELN	NA	NA	NA	NA	NA	UP_miRNA	5	5	NA
ENSG00000204172	FULL	51697	51697	100	CTGLF7	10	HIGH	NA	NA	NA	NA	NA	UP_miRNA	2	2	1195
ENSG00000204174	FULL	4787	4787	100	PPYR1	10	HIGH	NA	NA	NA	NA	NA	UP_miRNA	15	15	409
ENSG00000204175	FULL	7028	7028	100	GPRIN2	10	HIGH	NA	NA	NA	NA	NA	UP_miRNA	5	5	316
ENSG00000204176	FULL	18051	18051	100	SYT15	10	HIGH	NA	NA	NA	NA	NA	UP_miRNA	60	63	3443
ENSG00000204177	FULL	14688	14688	100	BMS1P1	10	HIGH	NA	NA	NA	NA	NA	UP_miRNA	3	3	1522
ENSG00000204179	FULL	90881	90881	100	PTPN20A	10	CMPLX	NA	NA	NA	NA	NA	UP_miRNA	7	16	1610
ENSG00000204236	FULL	438	438	100	AP001999.4	11	BOTH	NA	NA	NA	NA	NA	UP_miRNA	1	1	NA
ENSG00000204275	FULL	7456	7456	100	HLA-DQB2	6	LOW	NA	MHC	NA	NA	NA	UP_miRNA	41	41	1136
ENSG00000204276	FULL	6059	6059	100	HLA-DQA2	6	LOW	NA	MHC	NA	NA	NA	UP_miRNA	8	8	883
ENSG00000204383	FULL	390	390	100	AC005332.1	17	DELN	NA	NA	NA	NA	NA	UP_miRNA	3	3	NA
ENSG00000204479	FULL	2965	2965	100	PRAMEF17	1	LOW	NA	NA	NA	NA	NA	UP_miRNA	4	4	102
ENSG00000204480	FULL	3517	3517	100	PRAMEF19	1	LOW	NA	NA	NA	NA	NA	UP_miRNA	26	26	636
ENSG00000204481	FULL	5243	5243	100	PRAMEF14	1	LOW	NA	NA	NA	NA	NA	UP_miRNA	32	32	636
ENSG00000204488	FULL	2995	2995	100	PRAMEF16	1	LOW	NA	NA	NA	NA	NA	UP_miRNA	4	4	132
ENSG00000204491	FULL	3517	3517	100	PRAMEF18	1	LOW	NA	NA	NA	NA	NA	UP_miRNA	26	26	636
ENSG00000204495	FULL	5243	5243	100	PRAMEF13	1	LOW	NA	NA	NA	NA	NA	UP_miRNA	31	31	636
ENSG00000204501	FULL	7016	7016	100	PRAMEF9	1	LOW	NA	NA	NA	NA	NA	UP_miRNA	38	75	332
ENSG00000204502	FULL	9239	9239	100	PRAMEF5	1	LOW	NA	NA	NA	NA	NA	UP_miRNA	40	40	324
ENSG00000204507	FULL	9238	9238	100	PRAMEF23	1	BOTH	NA	NA	NA	NA	NA	UP_miRNA	40	40	324
ENSG00000204520	FULL	16456	16456	100	MICA	6	DELN	NA	MHC	NA	NA	NA	UP_miRNA	63	72	1257
ENSG00000204532	FULL	3287	3287	100	ZSCAN5C	19	DELN	NA	NA	NA	NA	NA	UP_miRNA	8	8	NA
ENSG00000204632	FULL	4170	4170	100	HLA-G	6	LOW	NA	MHC	NA	NA	NA	UP_miRNA	80	142	721
ENSG00000204637	FULL	339	339	100	AC091874.4	5	DELN	NA	NA	NA	NA	NA	UP_miRNA	17	17	NA
ENSG00000204642	FULL	5332	5332	100	HLA-F	6	LOW	NA	MHC	NA	NA	NA	UP_miRNA	39	40	119
ENSG00000204646	FULL	1497	1497	100	AC010325.7	19	BOTH	NA	NA	NA	NA	NA	UP_miRNA	3	3	NA
ENSG00000204700	FULL	1272	1272	100	OR2J2	6	DELN	NA	NA	NA	NA	NA	UP_miRNA	4	4	NA
ENSG00000204745	FULL	23797	23797	100	AC083899.6	2	LOW	NA	NA	NA	NA	NA	UP_miRNA	31	31	226
ENSG00000204748	FULL	1248	1248	100	CGB1	19	DELN	NA	NA	NA	NA	NA	UP_miRNA	10	10	157
ENSG00000204873	FULL	991	991	100	KRTAP9-3	17	DELN	NA	NA	NA	NA	NA	UP_miRNA	30	30	472
ENSG00000204880	FULL	1161	1161	100	AC100808.6	17	DELN	NA	NA	NA	NA	NA	UP_miRNA	1	1	546
ENSG00000204973	FULL	9360	9360	100	PGA4	11	DELN	NA	NA	NA	NA	NA	UP_miRNA	14	14	176
ENSG00000204982	FULL	14662	14662	100	PRSS2	7	DELN	NA	NA	NA	NA	NA	UP_miRNA	2	2	48
ENSG00000204983	FULL	35138	35138	100	PRSS1	7	DELN	NA	NA	NA	NA	NA	UP_miRNA	3	3	50
ENSG00000205030	FULL	936	936	100	OR5L2	11	DELN	NA	NA	NA	NA	NA	UP_miRNA	1	1	NA
ENSG00000205100	FULL	2044	2044	100	HSP90AA4P	4	DELN	NA	NA	NA	NA	NA	UP_miRNA	4	4	NA
ENSG00000205203	FULL	8715	8715	100	AC144838.2	17	LOW	NA	NA	NA	NA	NA	UP_miRNA	2	2	58
ENSG00000205273	FULL	1323	1323	100	AC011295.3	15	LOW	NA	NA	NA	NA	NA	UP_miRNA	7	7	NA
ENSG00000205275	FULL	12546	12546	100	AC126339.6	15	LOW	NA	NA	NA	NA	NA	UP_miRNA	4	4	2382
ENSG00000205276	FULL	30976	30976	100	AC011295.3	15	LOW	NA	NA	NA	NA	NA	UP_miRNA	10	10	1992
ENSG00000205333	FULL	888	888	100	AC068338.14	15	LOW	NA	NA	NA	NA	NA	UP_miRNA	3	3	NA
ENSG00000205449	FULL	10731	10731	100	NBPF22P	5	LOW	NA	NA	NA	NA	NA	UP_miRNA	4	4	NA
ENSG00000205496	FULL	942	942	100	OR51A2	11	BOTH	NA	NA	NA	NA	NA	UP_miRNA	5	5	NA
ENSG00000205497	FULL	942	942	100	OR51A4	11	BOTH	NA	NA	NA	NA	NA	UP_miRNA	5	5	NA
ENSG00000205571	FULL	28070	28070	100	SMN2	5	DELN	NA	NA	NA	NA	NA	UP_miRNA	25	26	577
ENSG00000205609	FULL	24299	24299	100	EIF3CL	16	BOTH	NA	NA	NA	NA	NA	UP_miRNA	3	3	217
ENSG00000205717	FULL	2432	2432	100	MBD3L2	19	DELN	NA	NA	NA	NA	NA	UP_miRNA	15	15	113
ENSG00000205718	FULL	2432	2432	100	AC010606.7	19	DELN	NA	NA	NA	NA	NA	UP_miRNA	16	16	113
ENSG00000205809	FULL	5383	5383	100	KLRC2	12	LOW	NA	NA	NA	NA	NA	UP_miRNA	33	33	506
ENSG00000205918	FULL	27176	27176	100	AC141586.2	16	HIGH	NA	NA	NA	NA	NA	UP_miRNA	4	4	332
ENSG00000205920	FULL	10543	10543	100	AC093525.3	16	LOW	NA	NA	NA	NA	NA	UP_miRNA	4	4	2905
ENSG00000206062	FULL	3904	3904	100	CRYBB2P1	22	BOTH	NA	NA	NA	NA	NA	UP_miRNA	12	12	437
ENSG00000206066	FULL	2305	2305	100	IGLL3	22	BOTH	NA	NA	NA	NA	NA	UP_miRNA	25	25	139
ENSG00000206090	FULL	1748	1748	100	AP000350.1	22	LOW	NA	NA	NA	NA	NA	UP_miRNA	1	1	75
ENSG00000206138	FULL	507	507	100	AC026150.7	15	BOTH	NA	NA	NA	NA	NA	UP_miRNA	2	2	NA
ENSG00000206193	FULL	8395	8395	100	AC124312.5	15	LOW	NA	NA	NA	NA	NA	UP_miRNA	2	2	NA
ENSG00000206337	FULL	2523	2523	100	HCP5	6	DELN	NA	MHC	NA	NA	NA	NA	NA	NA	1637
ENSG00000206503	FULL	4625	4625	100	HLA-A	6	LOW	NA	MHC	NA	NA	NA	NA	NA	NA	429
ENSG00000212125	FULL	930	930	100	TAS2R49	12	DELN	NA	NA	NA	NA	NA	NA	NA	NA	NA
ENSG00000212653	FULL	57884	57884	100	AC139277.2	5	DELN	NA	NA	NA	NA	NA	NA	NA	NA	217
ENSG00000212655	FULL	189	189	100	AC018630.40	12	DELN	NA	NA	NA	NA	NA	NA	NA	NA	NA
ENSG00000212663	FULL	204	204	100	AL357493.8	1	LOW	NA	NA	NA	NA	NA	NA	NA	NA	NA
ENSG00000212721	FULL	1180	1180	100	KRTAP4-14	17	DELN	NA	NA	NA	NA	NA	NA	NA	NA	547
ENSG00000212722	FULL	1157	1157	100	KRTAP4-9	17	DELN	NA	NA	NA	NA	NA	NA	NA	NA	467
ENSG00000212844	FULL	774	774	100	NTF6B	19	DELN	NA	NA	NA	NA	NA	NA	NA	NA	NA
ENSG00000212997	FULL	1860	1860	100	AC023632.19	8	DELN	NA	NA	NA	NA	NA	NA	NA	NA	1338
ENSG00000213030	FULL	1504	1504	100	CGB8	19	DELN	NA	NA	NA	NA	NA	NA	NA	NA	15
ENSG00000213052	FULL	6897	6897	100	CYP2A6	19	BOTH	NA	NA	NA	NA	NA	NA	NA	NA	257
ENSG00000213163	FULL	1378	1378	100	SPRR2F	1	LOW	NA	NA	NA	NA	NA	NA	NA	NA	379
ENSG00000213214	FULL	9060	9060	100	AC004889.1	7	DELN	NA	NA	NA	NA	NA	NA	NA	NA	345
ENSG00000213281	FULL	9931	9931	100	NRAS	1	DELN	NA	NA	NA	NA	NA	NA	NA	NA	1130
ENSG00000213358	FULL	416	416	100	AC113612.3	2	DELN	NA	NA	NA	NA	NA	NA	NA	NA	135
ENSG00000213413	FULL	2255	2255	100	PVRIG	7	LOW	NA	NA	NA	NA	NA	NA	NA	NA	239
ENSG00000213741	FULL	9036	9036	100	RPS29	14	DELN	NA	NA	NA	NA	NA	NA	NA	NA	471
ENSG00000214029	FULL	1517	1517	100	AC026786.5	12	BOTH	NA	NA	NA	NA	NA	NA	NA	NA	2
ENSG00000214279	FULL	10170	10170	100	AL161645.14	10	LOW	NA	NA	NA	NA	NA	NA	NA	NA	479
ENSG00000214300	FULL	14494	14494	100	AC005071.2	7	LOW	NA	NA	NA	NA	NA	NA	NA	NA	1350
ENSG00000214344	FULL	7417	7417	100	OR4F13P	15	LOW	NA	NA	NA	NA	NA	NA	NA	NA	739
ENSG00000214420	FULL	4003	4003	100	LRRC37A4	17	DELN	NA	NA	NA	NA	NA	NA	NA	NA	1253
ENSG00000214534	FULL	7504	7504	100	AP002495.3	11	LOW	NA	NA	NA	NA	NA	NA	NA	NA	2467
ENSG00000214581	FULL	913	913	100	AC018558.6	16	LOW	NA	NA	NA	NA	NA	NA	NA	NA	NA
ENSG00000214589	FULL	1894	1894	100	AC011295.3	15	LOW	NA	NA	NA	NA	NA	NA	NA	NA	NA
ENSG00000214702	FULL	5402	5402	100	AC010931.17	15	LOW	NA	NA	NA	NA	NA	NA	NA	NA	NA
ENSG00000214776	FULL	35594	35594	100	AC006432.15	12	DELN	NA	NA	NA	NA	NA	NA	NA	NA	NA
ENSG00000214883	FULL	11486	11486	100	AC024405.6	11	LOW	NA	NA	NA	NA	NA	NA	NA	NA	175
ENSG00000214900	FULL	25809	25809	100	AL117692.5	14	DELN	NA	NA	NA	NA	NA	NA	NA	NA	641
ENSG00000214922	FULL	22447	22447	100	AL645939.6	6	LOW	NA	MHC	NA	NA	NA	NA	NA	NA	1302
ENSG00000214946	FULL	12505	12505	100	TBC1D26	17	BOTH	NA	NA	NA	NA	NA	NA	NA	NA	863
ENSG00000214950	FULL	522	522	100	AC016885.16	8	DELN	NA	NA	NA	NA	NA	NA	NA	NA	NA
ENSG00000215020	FULL	23921	23921	100	AL591684.7	10	HIGH	NA	NA	NA	NA	NA	NA	NA	NA	1206
ENSG00000215033	FULL	23910	23910	100	AL603965.10	10	HIGH	NA	NA	NA	NA	NA	NA	NA	NA	1206
ENSG00000215079	FULL	3087	3087	100	AC022167.7	16	LOW	NA	NA	NA	NA	NA	NA	NA	NA	NA
ENSG00000215127	FULL	2704	2704	100	SYT14L	4	LOW	NA	NA	NA	NA	NA	NA	NA	NA	1828
ENSG00000215154	FULL	27145	27145	100	AC141586.2	16	HIGH	NA	NA	NA	NA	NA	NA	NA	NA	2263
ENSG00000215190	FULL	14891	14891	100	AC138951.2	5	DELN	NA	NA	NA	NA	NA	NA	NA	NA	1192
ENSG00000215252	FULL	57204	57204	100	GOLGA8B	15	LOW	NA	NA	NA	NA	NA	NA	NA	NA	1975
ENSG00000215285	FULL	1230	1230	100	IGHEP2	9	DELN	NA	NA	NA	NA	NA	NA	NA	NA	2
ENSG00000215300	FULL	19914	19914	100	AL449043.16	9	LOW	NA	NA	NA	NA	NA	NA	NA	NA	NA
ENSG00000215312	FULL	17791	17791	100	FAM7A2	15	BOTH	NA	NA	NA	NA	NA	NA	NA	NA	563
ENSG00000215339	FULL	4962	4962	100	ZNF705F	8	DELN	NA	NA	NA	NA	NA	NA	NA	NA	NA
ENSG00000215468	FULL	2991	2991	100	GSTTP1	22	LOW	NA	NA	NA	NA	NA	NA	NA	NA	NA
ENSG00000215481	FULL	7719	7719	100	BCRL4	22	DELN	NA	NA	NA	NA	NA	NA	NA	NA	1320
ENSG00000215790	FULL	21155	21155	100	SLC35E2	1	LOW	NA	NA	NA	NA	NA	NA	NA	NA	576
ENSG00000217289	FULL	1161	1161	100	AC079776.5	2	LOW	NA	NA	NA	NA	NA	NA	NA	NA	552
ENSG00000219073	FULL	12434	12434	100	ELA3B	1	DELN	NA	NA	NA	NA	NA	NA	NA	NA	73
ENSG00000220891	FULL	7258	7258	100	LL22NC03-63E9.3	22	DELN	NA	NA	NA	NA	NA	NA	NA	NA	2786
ENSG00000221824	FULL	966	966	100	KRTAP9-4	17	DELN	NA	NA	NA	NA	NA	NA	NA	NA	467
ENSG00000221872	FULL	18857	18857	100	PSG11	19	BOTH	NA	NA	NA	NA	NA	NA	NA	NA	464
ENSG00000221878	FULL	25860	25860	100	PSG1	19	LOW	NA	NA	NA	NA	NA	NA	NA	NA	857
ENSG00000221887	FULL	6900	6900	100	HMSD	18	LOW	NA	NA	NA	NA	NA	NA	NA	NA	NA
ENSG00000221891	FULL	474	474	100	C4orf39	4	LOW	NA	NA	NA	NA	NA	NA	NA	NA	NA
ENSG00000222014	FULL	3075	3075	100	RAB6C	2	LOW	NA	NA	NA	NA	NA	NA	NA	NA	1858
ENSG00000222037	FULL	8046	8046	100	SC-9C5.12	22	DELN	NA	NA	NA	NA	NA	NA	NA	NA	402
ENSG00000222041	FULL	151438	151438	100	AC133644.1	2	BOTH	NA	NA	NA	NA	NA	NA	NA	NA	817
ENSG00000002822	internal	417449	7512	1.8	MAD1L1	7	DELN	NA	NA	NA	NA	NA	UP_miRNA	9	9	276
ENSG00000003147	internal	149429	5920	3.962	ICA1	7	DELN	NA	NA	NA	NA	NA	UP_miRNA	42	55	739
ENSG00000003436	internal	90263	5267	5.835	TFPI	2	BOTH	NA	NA	NA	NA	NA	UP_miRNA	29	29	2706
ENSG00000004846	internal	141803	4712	3.323	ABCB5	7	DELN	NA	NA	NA	NA	NA	UP_miRNA	13	13	1385
ENSG00000006042	internal	13738	1710	12.447	TMEM98	17	LOW	NA	NA	NA	NA	NA	UP_miRNA	25	26	654
ENSG00000006607	internal	138545	3460	2.497	FARP2	2	DELN	NA	NA	NA	NA	NA	UP_miRNA	66	67	715
ENSG00000007129	internal	51269	2458	4.794	CEACAM21	19	DELN	NA	NA	NA	NA	NA	UP_miRNA	37	37	381
ENSG00000007306	internal	14967	5216	34.85	CEACAM7	19	LOW	NA	NA	NA	NA	NA	UP_miRNA	7	7	1491
ENSG00000008277	internal	262746	4045	1.54	AC005075.2	7	BOTH	NA	NA	NA	NA	NA	UP_miRNA	11	40	641
ENSG00000009724	internal	21235	8490	39.981	MASP2	1	BOTH	NA	NA	NA	NA	NA	UP_miRNA	23	37	361
ENSG00000010803	internal	214915	1283	0.597	SCMH1	1	DELN	NA	NA	NA	NA	NA	UP_miRNA	18	19	992
ENSG00000011114	internal	95490	640	0.67	BTBD7	14	LOW	NA	NA	IP_miRNA	5	5	UP_miRNA	67	94	4723
ENSG00000011376	internal	160261	8778	5.477	LARS2	3	DELN	NA	NA	NA	NA	NA	UP_miRNA	12	12	1306
ENSG00000012504	internal	89966	7116	7.91	NR1H4	12	DELN	NA	NA	NA	NA	NA	UP_miRNA	34	35	377
ENSG00000018408	internal	140760	1768	1.256	WWTR1	3	DELN	MONO	NA	NA	NA	NA	UP_miRNA	30	30	3569
ENSG00000019144	internal	51529	3966	7.697	PHLDB1	11	BOTH	NA	NA	NA	NA	NA	UP_miRNA	24	35	1208
ENSG00000020256	internal	140323	1338	0.954	ZFP64	20	DELN	NA	NA	NA	NA	NA	UP_miRNA	48	87	865
ENSG00000021461	internal	38538	2097	5.441	CYP3A43	7	DELN	NA	NA	NA	NA	NA	UP_miRNA	29	47	635
ENSG00000021645	internal	1621322	6108	0.377	NRXN3	14	DELN	MONO	NA	NA	NA	NA	UP_miRNA	43	95	2451
ENSG00000021776	internal	114207	1016	0.89	AQR	15	DELN	NA	NA	NA	NA	NA	UP_miRNA	6	6	1243
ENSG00000026652	internal	144048	1349	0.936	AGPAT4	6	DELN	MONO	NA	NA	NA	NA	UP_miRNA	22	25	6512
ENSG00000030304	internal	132140	2968	2.246	MUSK	9	DELN	NA	NA	NA	NA	NA	UP_miRNA	34	34	168
ENSG00000031691	internal	29725	15731	52.922	CENPQ	6	LOW	NA	NA	NA	NA	NA	UP_miRNA	35	35	832
ENSG00000036448	internal	100215	1441	1.438	MYOM2	8	DELN	NA	NA	NA	NA	NA	UP_miRNA	47	47	467
ENSG00000037280	internal	48095	3722	7.739	FLT4	5	BOTH	NA	NA	NA	NA	NA	UP_miRNA	15	16	1686
ENSG00000038295	internal	230584	545	0.236	TLL1	4	DELN	NA	NA	IP_miRNA	2	2	UP_miRNA	29	50	2965
ENSG00000039068	internal	98248	3009	3.063	CDH1	16	BOTH	MONO	NA	NA	NA	NA	UP_miRNA	18	25	2040
ENSG00000039523	internal	17935	2544	14.185	FAM65A	16	DELN	NA	NA	NA	NA	NA	UP_miRNA	35	36	322
ENSG00000040341	internal	326470	35096	10.75	STAU2	8	BOTH	NA	NA	NA	NA	NA	UP_miRNA	26	27	2402
ENSG00000040731	internal	157702	7111	4.509	CDH10	5	DELN	NA	NA	NA	NA	NA	UP_miRNA	46	56	562
ENSG00000041515	internal	611856	626	0.102	MYO16	13	DELN	MONO	NA	NA	NA	NA	UP_miRNA	50	61	1171
ENSG00000041802	internal	31396	16208	51.624	LSG1	3	LOW	NA	NA	NA	NA	NA	UP_miRNA	11	13	1272
ENSG00000042813	internal	155788	1357	0.871	ZPBP	7	DELN	NA	NA	NA	NA	NA	UP_miRNA	5	5	85
ENSG00000044459	internal	368936	2319	0.629	CNTLN	9	DELN	MONO	NA	NA	NA	NA	UP_miRNA	30	38	1576
ENSG00000044524	internal	374609	24271	6.479	EPHA3	3	DELN	NA	NA	IP_miRNA	7	7	UP_miRNA	34	72	2630
ENSG00000047849	internal	238579	1609	0.674	MAP4	3	DELN	NA	NA	NA	NA	NA	UP_miRNA	39	51	2336
ENSG00000049192	internal	333139	575	0.173	ADAMTS6	5	DELN	NA	NA	IP_miRNA	7	7	UP_miRNA	89	186	3097
ENSG00000049323	internal	452538	2809	0.621	LTBP1	2	DELN	NA	NA	IP_miRNA	2	2	UP_miRNA	40	82	964
ENSG00000049656	internal	27017	621	2.299	CLPTM1L	5	DELN	NA	NA	NA	NA	NA	UP_miRNA	45	46	501
ENSG00000049759	internal	353592	601	0.17	NEDD4L	18	DELN	MONO	NA	NA	NA	NA	UP_miRNA	20	42	1888
ENSG00000050327	internal	25292	13334	52.72	ARHGEF5	7	LOW	NA	NA	NA	NA	NA	UP_miRNA	32	33	575
ENSG00000050344	internal	34046	2990	8.782	NFE2L3	7	DELN	NA	NA	NA	NA	NA	UP_miRNA	41	45	502
ENSG00000050767	internal	352580	4709	1.336	COL23A1	5	DELN	MONO	NA	NA	NA	NA	UP_miRNA	26	34	1080
ENSG00000052795	internal	137771	718	0.521	FNIP2	4	DELN	MONO	NA	NA	NA	NA	UP_miRNA	10	10	2256
ENSG00000053328	internal	113764	2168	1.906	C6orf186	6	DELN	NA	NA	NA	NA	NA	UP_miRNA	10	10	1437
ENSG00000053918	internal	404119	776	0.192	KCNQ1	11	DELN	NA	NA	NA	NA	NA	UP_miRNA	10	13	1106
ENSG00000054282	internal	244069	984	0.403	SDCCAG8	1	BOTH	NA	NA	NA	NA	NA	UP_miRNA	39	39	301
ENSG00000054392	internal	347342	2492	0.717	HHAT	1	DELN	NA	NA	NA	NA	NA	UP_miRNA	14	18	1917
ENSG00000054523	internal	170831	9468	5.542	KIF1B	1	DELN	NA	NA	IP_miRNA	2	2	UP_miRNA	52	82	5016
ENSG00000055609	internal	301077	6994	2.323	MLL3	7	BOTH	NA	NA	NA	NA	NA	UP_miRNA	25	44	1903
ENSG00000056291	internal	116258	3179	2.734	NPFFR2	4	DELN	NA	NA	NA	NA	NA	UP_miRNA	52	58	1084
ENSG00000057593	internal	14888	4759	31.965	F7	13	DELN	NA	NA	NA	NA	NA	UP_miRNA	13	18	1670
ENSG00000057663	internal	141345	1063	0.752	ATG5	6	DELN	NA	NA	NA	NA	NA	UP_miRNA	15	40	2064
ENSG00000058091	internal	613963	1558	0.254	PFTK1	7	DELN	NA	NA	NA	NA	NA	UP_miRNA	32	47	3453
ENSG00000058668	internal	121890	1926	1.58	ATP2B4	1	DELN	NA	NA	NA	NA	NA	UP_miRNA	41	41	4508
ENSG00000058799	internal	38048	2026	5.325	YIPF1	1	DELN	NA	NA	NA	NA	NA	UP_miRNA	36	74	546
ENSG00000059122	internal	39229	12901	32.886	FLYWCH1	16	DELN	NA	NA	NA	NA	NA	UP_miRNA	19	22	2480
ENSG00000060237	internal	158394	8267	5.219	WNK1	12	DELN	NA	NA	NA	NA	NA	UP_miRNA	38	40	2660
ENSG00000061938	internal	45645	1036	2.27	TNK2	3	DELN	NA	NA	IP_miRNA	1	1	UP_miRNA	30	40	816
ENSG00000062725	internal	83061	1552	1.869	APPBP2	17	DELN	NA	NA	IP_miRNA	15	15	UP_miRNA	52	101	4422
ENSG00000063169	internal	24261	3219	13.268	GLTSCR1	19	DELN	NA	NA	NA	NA	NA	UP_miRNA	9	13	807
ENSG00000063761	internal	133826	1726	1.29	ADCK1	14	DELN	NA	NA	NA	NA	NA	UP_miRNA	49	49	560
ENSG00000064042	internal	338188	1343	0.397	LIMCH1	4	DELN	NA	NA	NA	NA	NA	UP_miRNA	43	51	2893
ENSG00000064270	internal	95660	1470	1.537	ATP2C2	16	DELN	NA	NA	NA	NA	NA	UP_miRNA	47	47	454
ENSG00000064313	internal	102060	579	0.567	TAF2	8	DELN	NA	NA	NA	NA	NA	UP_miRNA	30	32	1149
ENSG00000064787	internal	129088	1111	0.861	BCAS1	20	DELN	NA	NA	NA	NA	NA	UP_miRNA	12	14	1381
ENSG00000065413	internal	317210	1113	0.351	ANKRD44	2	DELN	NA	NA	NA	NA	NA	UP_miRNA	77	79	849
ENSG00000065526	internal	92592	3187	3.442	SPEN	1	LOW	NA	NA	IP_miRNA	3	3	UP_miRNA	51	114	1736
ENSG00000065883	internal	145185	11787	8.119	CDC2L5	7	DELN	NA	NA	IP_miRNA	2	2	UP_miRNA	58	113	564
ENSG00000066032	internal	1463552	1886	0.129	CTNNA2	2	DELN	NA	NA	NA	NA	NA	UP_miRNA	15	24	908
ENSG00000066044	internal	486468	1517	0.312	ELAVL1	19	BOTH	NA	NA	NA	NA	NA	UP_miRNA	47	66	4909
ENSG00000066084	internal	243683	1873	0.769	DIP2B	12	DELN	NA	NA	NA	NA	NA	UP_miRNA	14	14	3828
ENSG00000066629	internal	148649	1212	0.815	EML1	14	DELN	NA	NA	NA	NA	NA	UP_miRNA	18	27	1944
ENSG00000066777	internal	146016	4951	3.391	ARFGEF1	8	DELN	NA	NA	IP_miRNA	9	9	UP_miRNA	52	99	1272
ENSG00000066827	internal	235249	2296	0.976	ZFAT	8	LOW	NA	NA	NA	NA	NA	UP_miRNA	26	30	2790
ENSG00000067606	internal	134924	3015	2.235	PRKCZ	1	BOTH	NA	NA	NA	NA	NA	UP_miRNA	53	90	384
ENSG00000068650	internal	196840	788	0.4	ATP11A	13	DELN	MONO	NA	NA	NA	NA	UP_miRNA	14	17	5783
ENSG00000068781	internal	246575	6638	2.692	GTF2A1L	2	DELN	NA	NA	NA	NA	NA	UP_miRNA	9	9	3584
ENSG00000068784	internal	222584	1880	0.845	SRBD1	2	DELN	NA	NA	NA	NA	NA	UP_miRNA	23	23	629
ENSG00000069702	internal	225660	1340	0.594	TGFBR3	1	DELN	MONO	NA	IP_miRNA	1	1	UP_miRNA	32	47	3396
ENSG00000070731	internal	20469	1684	8.227	ST6GALNAC2	17	LOW	NA	NA	NA	NA	NA	UP_miRNA	25	26	725
ENSG00000071051	internal	149352	1828	1.224	NCK2	2	BOTH	NA	NA	NA	NA	NA	UP_miRNA	33	33	1073
ENSG00000071189	internal	148462	933	0.628	SNX13	7	DELN	NA	NA	NA	NA	NA	UP_miRNA	13	16	3976
ENSG00000071242	internal	452805	1124	0.248	RPS6KA2	6	BOTH	NA	NA	NA	NA	NA	UP_miRNA	16	17	3396
ENSG00000071991	internal	99896	1449	1.451	CDH19	18	DELN	NA	NA	NA	NA	NA	UP_miRNA	7	7	728
ENSG00000072657	internal	392959	7094	1.805	TRHDE	12	DELN	NA	NA	NA	NA	NA	UP_miRNA	27	43	2446
ENSG00000072840	internal	117849	1534	1.302	EVC	4	DELN	MONO	NA	NA	NA	NA	UP_miRNA	3	3	3900
ENSG00000073282	internal	276026	28636	10.374	TP63	3	DELN	NA	NA	IP_miRNA	1	1	UP_miRNA	43	59	3027
ENSG00000073331	internal	145264	1307	0.9	ALPK1	4	DELN	NA	NA	NA	NA	NA	UP_miRNA	10	13	1396
ENSG00000074047	internal	194987	1671	0.857	GLI2	2	DELN	NA	NA	NA	NA	NA	UP_miRNA	6	8	1600
ENSG00000074416	internal	150109	510	0.34	MGLL	3	DELN	NA	NA	NA	NA	NA	UP_miRNA	32	62	3130
ENSG00000074657	internal	123623	2538	2.053	ZNF532	18	DELN	NA	NA	NA	NA	NA	UP_miRNA	52	61	1985
ENSG00000074706	internal	202155	1897	0.938	RP3-402L9.2	6	DELN	MONO	NA	NA	NA	NA	UP_miRNA	11	11	5217
ENSG00000074755	internal	138514	499	0.36	ZZEF1	17	LOW	NA	NA	NA	NA	NA	UP_miRNA	8	11	2444
ENSG00000075240	internal	59390	591	0.995	DIP	22	DELN	NA	NA	NA	NA	NA	UP_miRNA	3	3	2540
ENSG00000075420	internal	361070	494	0.137	FNDC3B	3	DELN	NA	NA	IP_miRNA	26	26	UP_miRNA	96	206	3222
ENSG00000075461	internal	68506	1207	1.762	CACNG4	17	DELN	NA	NA	NA	NA	NA	UP_miRNA	19	27	2398
ENSG00000075539	internal	282937	2438	0.862	FRYL	4	DELN	NA	NA	NA	NA	NA	UP_miRNA	16	16	2059
ENSG00000075568	internal	239559	3112	1.299	TMEM131	2	DELN	NA	NA	NA	NA	NA	UP_miRNA	36	39	766
ENSG00000077238	internal	50849	14728	28.964	IL4R	16	DELN	NA	NA	NA	NA	NA	UP_miRNA	31	31	948
ENSG00000077498	internal	117887	3410	2.893	TYR	11	DELN	NA	NA	NA	NA	NA	UP_miRNA	43	43	392
ENSG00000077585	internal	68294	2659	3.893	GPR137B	1	DELN	NA	NA	NA	NA	NA	UP_miRNA	42	53	748
ENSG00000078124	internal	162010	2031	1.254	ACER3	11	DELN	NA	NA	NA	NA	NA	UP_miRNA	11	11	2591
ENSG00000078140	internal	81773	8925	10.914	UBE2K	4	DELN	NA	NA	NA	NA	NA	UP_miRNA	14	22	1528
ENSG00000078177	internal	101349	3017	2.977	N4BP2	4	DELN	NA	NA	NA	NA	NA	UP_miRNA	4	7	4015
ENSG00000078295	internal	433852	461	0.106	ADCY2	5	DELN	MONO	NA	IP_miRNA	2	2	UP_miRNA	27	48	3210
ENSG00000078699	internal	159920	970	0.607	CBFA2T2	20	DELN	NA	NA	NA	NA	NA	UP_miRNA	23	41	5390
ENSG00000078902	internal	35251	1046	2.967	TOLLIP	11	DELN	NA	NA	NA	NA	NA	UP_miRNA	12	27	2667
ENSG00000079841	internal	516103	10659	2.065	RIMS1	6	DELN	NA	NA	NA	NA	NA	UP_miRNA	27	37	3229
ENSG00000079931	internal	105471	4827	4.577	MOXD1	6	DELN	MONO	NA	NA	NA	NA	UP_miRNA	21	32	1794
ENSG00000080503	internal	178283	3259	1.828	SMARCA2	9	DELN	NA	NA	IP_miRNA	3	3	UP_miRNA	59	153	885
ENSG00000080824	internal	58356	1201	2.058	HSP90AA1	14	DELN	NA	NA	NA	NA	NA	UP_miRNA	19	19	663
ENSG00000081052	internal	161403	13591	8.421	COL4A4	2	DELN	NA	NA	IP_miRNA	1	1	UP_miRNA	10	18	4614
ENSG00000082196	internal	137328	10374	7.554	C1QTNF3	5	DELN	NA	NA	NA	NA	NA	UP_miRNA	40	50	2721
ENSG00000082701	internal	267717	1398	0.522	GSK3B	3	DELN	NA	NA	IP_miRNA	1	1	UP_miRNA	7	15	87
ENSG00000082805	internal	504696	785	0.156	ERC1	12	DELN	NA	NA	NA	NA	NA	UP_miRNA	9	22	5703
ENSG00000083307	internal	176834	7472	4.225	GRHL2	8	DELN	NA	NA	IP_miRNA	4	4	UP_miRNA	42	73	2888
ENSG00000083457	internal	86622	1054	1.217	ITGAE	17	DELN	NA	NA	NA	NA	NA	UP_miRNA	48	48	218
ENSG00000084628	internal	59808	866	1.448	NKAIN1	1	LOW	NA	NA	NA	NA	NA	UP_miRNA	13	16	1958
ENSG00000084710	internal	113245	4095	3.616	EFR3B	2	LOW	NA	NA	NA	NA	NA	UP_miRNA	9	9	2792
ENSG00000085377	internal	125464	537	0.428	PREP	6	DELN	MONO	NA	NA	NA	NA	UP_miRNA	37	38	513
ENSG00000085382	internal	132207	2094	1.584	HACE1	6	DELN	NA	NA	NA	NA	NA	UP_miRNA	12	16	1569
ENSG00000085433	internal	71900	2299	3.197	WDR47	1	DELN	NA	NA	NA	NA	NA	UP_miRNA	47	92	1216
ENSG00000085491	internal	65526	4051	6.182	SLC25A24	1	DELN	NA	NA	NA	NA	NA	UP_miRNA	26	51	1826
ENSG00000085563	internal	209623	2464	1.175	ABCB1	7	DELN	NA	NA	NA	NA	NA	UP_miRNA	2	2	611
ENSG00000085832	internal	165061	2111	1.279	EPS15	1	DELN	NA	NA	IP_miRNA	2	2	UP_miRNA	33	42	2437
ENSG00000086200	internal	215815	1269	0.588	IPO11	5	DELN	NA	NA	NA	NA	NA	UP_miRNA	16	30	1264
ENSG00000086288	internal	51802	5678	10.961	TXNDC3	7	LOW	NA	NA	NA	NA	NA	UP_miRNA	5	5	170
ENSG00000087116	internal	231480	813	0.351	ADAMTS2	5	DELN	NA	NA	NA	NA	NA	UP_miRNA	18	18	17
ENSG00000087460	internal	58214	1733	2.977	GNAS	20	DELN	NA	NA	NA	NA	NA	UP_miRNA	62	140	1543
ENSG00000087589	internal	46669	1486	3.184	CASS4	20	DELN	NA	NA	NA	NA	NA	UP_miRNA	50	54	33
ENSG00000088538	internal	708994	9794	1.381	DOCK3	3	DELN	NA	NA	IP_miRNA	12	12	UP_miRNA	56	99	2639
ENSG00000088854	internal	158308	680	0.43	C20orf194	20	DELN	NA	NA	NA	NA	NA	UP_miRNA	13	16	3270
ENSG00000088930	internal	86542	2263	2.615	XRN2	20	DELN	NA	NA	NA	NA	NA	UP_miRNA	61	104	487
ENSG00000088970	internal	120611	1695	1.405	NCRNA00153	20	DELN	NA	NA	NA	NA	NA	UP_miRNA	30	30	42
ENSG00000089041	internal	53179	1386	2.606	P2RX7	12	LOW	NA	NA	NA	NA	NA	UP_miRNA	8	12	1251
ENSG00000089177	internal	301329	2902	0.963	C20orf23	20	LOW	MONO	NA	NA	NA	NA	UP_miRNA	72	103	2229
ENSG00000089250	internal	163469	2852	1.745	NOS1	12	DELN	NA	NA	NA	NA	NA	UP_miRNA	7	7	5272
ENSG00000089902	internal	137680	1280	0.93	RCOR1	14	BOTH	NA	NA	NA	NA	NA	UP_miRNA	21	21	4069
ENSG00000090020	internal	68167	1306	1.916	SLC9A1	1	BOTH	NA	NA	NA	NA	NA	UP_miRNA	80	85	1492
ENSG00000090376	internal	59415	612	1.03	IRAK3	12	DELN	MONO	NA	NA	NA	NA	UP_miRNA	20	20	466
ENSG00000090530	internal	164195	3314	2.018	LEPREL1	3	DELN	MONO	NA	NA	NA	NA	UP_miRNA	15	15	1182
ENSG00000090920	internal	86570	49195	56.827	FCGBP	19	LOW	NA	NA	NA	NA	NA	UP_miRNA	30	30	163
ENSG00000091039	internal	208001	2539	1.221	OSBPL8	12	LOW	NA	NA	IP_miRNA	3	3	UP_miRNA	42	105	4080
ENSG00000091106	internal	41401	1616	3.903	NLRC4	2	DELN	NA	NA	NA	NA	NA	UP_miRNA	5	5	19
ENSG00000091129	internal	308745	528	0.171	NRCAM	7	BOTH	MONO	NA	NA	NA	NA	UP_miRNA	20	30	2273
ENSG00000091831	internal	412776	2292	0.555	ESR1	6	DELN	NA	NA	NA	NA	NA	UP_miRNA	57	107	4305
ENSG00000092470	internal	40039	2315	5.782	WDR76	15	DELN	NA	NA	NA	NA	NA	UP_miRNA	27	33	626
ENSG00000092607	internal	106514	1145	1.075	TBX15	1	DELN	NA	NA	NA	NA	NA	UP_miRNA	17	26	1689
ENSG00000095209	internal	82069	2057	2.506	TMEM38B	9	LOW	NA	NA	NA	NA	NA	UP_miRNA	27	27	2532
ENSG00000095777	internal	278464	15810	5.678	MYO3A	10	LOW	NA	NA	NA	NA	NA	UP_miRNA	32	32	1820
ENSG00000096060	internal	154992	3309	2.135	FKBP5	6	DELN	MONO	NA	IP_miRNA	1	1	UP_miRNA	13	18	6419
ENSG00000096968	internal	142751	8446	5.917	JAK2	9	DELN	NA	NA	NA	NA	NA	UP_miRNA	20	30	1204
ENSG00000097007	internal	173897	564	0.324	ABL1	9	DELN	NA	NA	NA	NA	NA	UP_miRNA	24	60	1992
ENSG00000097021	internal	129494	7642	5.901	ACOT7	1	DELN	NA	NA	NA	NA	NA	UP_miRNA	71	95	562
ENSG00000099204	internal	253543	1414	0.558	ABLIM1	10	DELN	MONO	NA	NA	NA	NA	UP_miRNA	16	20	5147
ENSG00000099331	internal	111628	451	0.404	MYO9B	19	DELN	NA	NA	NA	NA	NA	UP_miRNA	16	17	1391
ENSG00000099840	internal	15483	5600	36.169	C19orf36	19	LOW	NA	NA	NA	NA	NA	UP_miRNA	75	77	239
ENSG00000099917	internal	80033	4705	5.879	MED15	22	DELN	NA	NA	NA	NA	NA	UP_miRNA	11	17	927
ENSG00000099968	internal	100371	2955	2.944	BCL2L13	22	DELN	NA	NA	NA	NA	NA	UP_miRNA	13	16	2419
ENSG00000099994	internal	7631	2383	31.228	SUSD2	22	LOW	NA	NA	NA	NA	NA	UP_miRNA	13	13	670
ENSG00000100206	internal	51236	8748	17.074	DMC1	22	DELN	NA	NA	NA	NA	NA	UP_miRNA	23	23	1071
ENSG00000100218	internal	85615	627	0.732	RTDR1	22	DELN	NA	NA	NA	NA	NA	UP_miRNA	1	1	100
ENSG00000100330	internal	147698	849	0.575	MTMR3	22	DELN	NA	NA	IP_miRNA	6	6	UP_miRNA	50	157	5065
ENSG00000100347	internal	49796	1009	2.026	SAMM50	22	DELN	NA	NA	NA	NA	NA	UP_miRNA	14	14	148
ENSG00000100354	internal	290991	7325	2.517	TNRC6B	22	DELN	NA	NA	NA	NA	NA	NA	NA	NA	12566
ENSG00000100359	internal	39699	964	2.428	SGSM3	22	DELN	NA	NA	NA	NA	NA	UP_miRNA	12	13	530
ENSG00000100744	internal	23761	1306	5.496	C14orf129	14	DELN	NA	NA	NA	NA	NA	UP_miRNA	24	25	1602
ENSG00000100890	internal	194919	599	0.307	KIAA0391	14	DELN	NA	NA	NA	NA	NA	UP_miRNA	48	48	1717
ENSG00000101052	internal	56284	1730	3.074	IFT52	20	DELN	NA	NA	NA	NA	NA	UP_miRNA	10	10	239
ENSG00000101188	internal	53934	2821	5.23	NTSR1	20	DELN	NA	NA	NA	NA	NA	UP_miRNA	6	7	2503
ENSG00000101307	internal	55661	43885	78.843	SIRPB1	20	HIGH	NA	NA	NA	NA	NA	UP_miRNA	27	34	1117
ENSG00000101347	internal	59532	1089	1.829	SAMHD1	20	DELN	NA	NA	NA	NA	NA	UP_miRNA	39	44	690
ENSG00000101353	internal	78351	1063	1.357	C20orf132	20	DELN	NA	NA	NA	NA	NA	UP_miRNA	25	25	216
ENSG00000101464	internal	116744	1397	1.197	CDC91L1	20	DELN	NA	NA	NA	NA	NA	UP_miRNA	59	104	324
ENSG00000101680	internal	175926	5063	2.878	LAMA1	18	LOW	NA	NA	NA	NA	NA	UP_miRNA	11	12	190
ENSG00000101745	internal	148449	1724	1.161	ANKRD12	18	DELN	NA	NA	IP_miRNA	5	5	UP_miRNA	39	63	4082
ENSG00000102189	internal	156822	603	0.385	EEA1	12	DELN	NA	NA	NA	NA	NA	UP_miRNA	37	40	3501
ENSG00000102452	internal	362684	2375	0.655	VGCNL1	13	DELN	MONO	NA	NA	NA	NA	UP_miRNA	53	57	1517
ENSG00000102524	internal	37389	4746	12.694	TNFSF13B	13	DELN	NA	NA	NA	NA	NA	UP_miRNA	5	8	79
ENSG00000102763	internal	394261	4517	1.146	KIAA0564	13	LOW	NA	NA	NA	NA	NA	UP_miRNA	38	39	1372
ENSG00000102804	internal	143041	559	0.391	TSC22D1	13	LOW	NA	NA	IP_miRNA	2	2	UP_miRNA	32	52	1101
ENSG00000102996	internal	21521	1816	8.438	MMP15	16	LOW	NA	NA	NA	NA	NA	UP_miRNA	14	19	1452
ENSG00000103126	internal	65025	4407	6.777	AXIN1	16	BOTH	NA	NA	IP_miRNA	2	2	UP_miRNA	39	52	682
ENSG00000103222	internal	193498	5985	3.093	ABCC1	16	DELN	NA	NA	NA	NA	NA	UP_miRNA	17	56	1793
ENSG00000103227	internal	117347	20849	17.767	LMF1	16	LOW	NA	NA	NA	NA	NA	UP_miRNA	10	10	894
ENSG00000103994	internal	44709	2288	5.118	ZFP106	15	DELN	NA	NA	NA	NA	NA	UP_miRNA	7	8	4480
ENSG00000104313	internal	164800	2964	1.799	EYA1	8	DELN	NA	NA	IP_miRNA	7	7	UP_miRNA	38	185	1907
ENSG00000104341	internal	77018	1236	1.605	LAPTM4B	8	DELN	MONO	NA	NA	NA	NA	UP_miRNA	14	14	1124
ENSG00000104408	internal	46987	2288	4.869	EIF3E	8	DELN	NA	NA	NA	NA	NA	UP_miRNA	15	15	141
ENSG00000104490	internal	438365	2750	0.627	NCALD	8	DELN	MONO	NA	IP_miRNA	2	2	UP_miRNA	30	67	2766
ENSG00000104517	internal	158924	757	0.476	UBR5	8	DELN	NA	NA	NA	NA	NA	UP_miRNA	48	83	958
ENSG00000104691	internal	22833	1239	5.426	UBXN8	8	DELN	NA	NA	NA	NA	NA	UP_miRNA	27	27	612
ENSG00000104723	internal	224266	11294	5.036	TUSC3	8	DELN	MONO	NA	NA	NA	NA	UP_miRNA	98	133	334
ENSG00000104731	internal	58137	1340	2.305	KLHDC4	16	BOTH	NA	NA	NA	NA	NA	UP_miRNA	69	125	264
ENSG00000104760	internal	45986	1376	2.992	FGL1	8	LOW	NA	NA	NA	NA	NA	UP_miRNA	20	20	212
ENSG00000104853	internal	37962	748	1.97	CLPTM1	19	DELN	NA	NA	NA	NA	NA	UP_miRNA	9	10	443
ENSG00000104880	internal	91505	2723	2.976	ARHGEF18	19	DELN	NA	NA	NA	NA	NA	UP_miRNA	33	63	1965
ENSG00000104983	internal	23536	713	3.029	CCDC61	19	DELN	NA	NA	NA	NA	NA	UP_miRNA	9	9	229
ENSG00000105053	internal	49080	1066	2.172	VRK3	19	DELN	NA	NA	NA	NA	NA	UP_miRNA	54	56	327
ENSG00000105136	internal	19061	15161	79.539	ZNF419	19	LOW	NA	NA	NA	NA	NA	UP_miRNA	28	31	590
ENSG00000105327	internal	11776	2720	23.098	BBC3	19	DELN	NA	NA	NA	NA	NA	UP_miRNA	54	88	975
ENSG00000105708	internal	22640	6635	29.307	ZNF14	19	DELN	NA	NA	NA	NA	NA	UP_miRNA	22	22	1609
ENSG00000105737	internal	67481	6106	9.048	GRIK5	19	DELN	NA	NA	NA	NA	NA	UP_miRNA	33	37	546
ENSG00000105778	internal	543379	2712	0.499	AVL9	7	LOW	NA	NA	NA	NA	NA	UP_miRNA	74	90	2259
ENSG00000105784	internal	202027	2464	1.22	RUNDC3B	7	DELN	NA	NA	NA	NA	NA	UP_miRNA	4	5	511
ENSG00000105894	internal	116450	1238	1.063	PTN	7	DELN	NA	NA	NA	NA	NA	UP_miRNA	42	45	670
ENSG00000105963	internal	56746	1524	2.686	CENTA1	7	BOTH	NA	NA	NA	NA	NA	UP_miRNA	25	25	1018
ENSG00000106034	internal	308744	1064	0.345	C7orf58	7	DELN	NA	NA	NA	NA	NA	UP_miRNA	46	49	1788
ENSG00000106686	internal	77602	1967	2.535	C9orf68	9	DELN	NA	NA	NA	NA	NA	UP_miRNA	91	93	936
ENSG00000106688	internal	97026	2862	2.95	SLC1A1	9	DELN	NA	NA	NA	NA	NA	UP_miRNA	33	45	1911
ENSG00000106692	internal	82989	979	1.18	FKTN	9	DELN	NA	NA	NA	NA	NA	UP_miRNA	18	19	5988
ENSG00000106992	internal	11264	781	6.934	AK1	9	BOTH	NA	NA	NA	NA	NA	UP_miRNA	19	20	1528
ENSG00000107020	internal	79906	17848	22.336	C9orf46	9	DELN	NA	NA	NA	NA	NA	UP_miRNA	43	44	266
ENSG00000107036	internal	147436	1117	0.758	KIAA1432	9	DELN	NA	NA	NA	NA	NA	UP_miRNA	37	43	2309
ENSG00000107099	internal	192208	2405	1.251	DOCK8	9	DELN	NA	NA	NA	NA	NA	UP_miRNA	29	32	1036
ENSG00000107104	internal	275815	5818	2.109	KANK1	9	DELN	NA	NA	IP_miRNA	4	4	UP_miRNA	59	162	3840
ENSG00000107249	internal	475908	3441	0.723	GLIS3	9	LOW	NA	NA	NA	NA	NA	UP_miRNA	22	30	4144
ENSG00000107295	internal	217925	53139	24.384	SH3GL2	9	LOW	NA	NA	IP_miRNA	3	3	UP_miRNA	35	69	1377
ENSG00000107611	internal	305852	7156	2.34	CUBN	10	DELN	NA	NA	NA	NA	NA	UP_miRNA	21	24	1009
ENSG00000107789	internal	48494	1017	2.097	MINPP1	10	CMPLX	NA	NA	NA	NA	NA	UP_miRNA	23	53	1202
ENSG00000107902	internal	152324	4131	2.712	LHPP	10	DELN	NA	NA	NA	NA	NA	UP_miRNA	75	134	869
ENSG00000107937	internal	29340	1425	4.857	GTPBP4	10	DELN	NA	NA	NA	NA	NA	UP_miRNA	6	6	521
ENSG00000107951	internal	52504	2490	4.742	MTPAP	10	DELN	NA	NA	NA	NA	NA	UP_miRNA	52	66	779
ENSG00000107954	internal	98255	3575	3.638	NEURL	10	LOW	NA	NA	NA	NA	NA	UP_miRNA	9	17	2173
ENSG00000108239	internal	133904	936	0.699	TBC1D12	10	BOTH	NA	NA	NA	NA	NA	UP_miRNA	17	17	3236
ENSG00000108306	internal	141051	552	0.391	FBXL20	17	DELN	NA	NA	IP_miRNA	1	1	UP_miRNA	40	56	865
ENSG00000108684	internal	1143444	779	0.068	ACCN1	17	LOW	NA	NA	NA	NA	NA	UP_miRNA	28	41	875
ENSG00000108963	internal	13294	1422	10.697	DPH1	17	LOW	NA	NA	NA	NA	NA	UP_miRNA	45	51	844
ENSG00000109332	internal	73257	4352	5.941	UBE2D3	4	DELN	NA	NA	NA	NA	NA	UP_miRNA	79	120	1485
ENSG00000109339	internal	436666	4246	0.972	MAPK10	4	BOTH	NA	NA	IP_miRNA	2	2	UP_miRNA	23	65	880
ENSG00000109466	internal	115511	1108	0.959	KLHL2	4	LOW	NA	NA	IP_miRNA	2	2	UP_miRNA	48	72	1086
ENSG00000109586	internal	155214	1164	0.75	GALNT7	4	BOTH	NA	NA	IP_miRNA	8	8	UP_miRNA	49	99	2249
ENSG00000109654	internal	134857	2129	1.579	TRIM2	4	DELN	NA	NA	NA	NA	NA	UP_miRNA	60	107	4356
ENSG00000109667	internal	214023	2279	1.065	SLC2A9	4	BOTH	NA	NA	NA	NA	NA	UP_miRNA	20	40	171
ENSG00000109689	internal	164541	1747	1.062	STIM2	4	DELN	NA	NA	IP_miRNA	2	2	UP_miRNA	56	97	2385
ENSG00000109956	internal	33413	681	2.038	B3GAT1	11	LOW	NA	NA	NA	NA	NA	UP_miRNA	7	8	2256
ENSG00000110080	internal	84955	15697	18.477	ST3GAL4	11	LOW	NA	NA	NA	NA	NA	UP_miRNA	44	45	589
ENSG00000110328	internal	351129	4134	1.177	GALNTL4	11	DELN	MONO	NA	NA	NA	NA	UP_miRNA	63	67	270
ENSG00000110841	internal	171452	700	0.408	PPFIBP1	12	LOW	MONO	NA	NA	NA	NA	UP_miRNA	5	8	2681
ENSG00000110900	internal	65618	2356	3.59	TSPAN11	12	DELN	NA	NA	NA	NA	NA	UP_miRNA	4	4	605
ENSG00000111252	internal	45675	451	0.987	SH2B3	12	DELN	NA	NA	NA	NA	NA	UP_miRNA	22	22	3320
ENSG00000111371	internal	86366	847	0.981	SLC38A1	12	DELN	NA	NA	NA	NA	NA	UP_miRNA	6	6	5910
ENSG00000111452	internal	184997	3081	1.665	GPR133	12	BOTH	NA	NA	NA	NA	NA	UP_miRNA	3	5	25
ENSG00000111596	internal	111997	2012	1.796	CNOT2	12	DELN	NA	NA	NA	NA	NA	UP_miRNA	10	10	1078
ENSG00000111666	internal	31430	4390	13.968	CHPT1	12	DELN	NA	NA	NA	NA	NA	UP_miRNA	32	37	123
ENSG00000111728	internal	133712	5290	3.956	ST8SIA1	12	DELN	NA	NA	NA	NA	NA	UP_miRNA	32	33	549
ENSG00000111860	internal	244993	913	0.373	C6orf204	6	DELN	NA	NA	NA	NA	NA	UP_miRNA	28	29	1897
ENSG00000111880	internal	353360	983	0.278	RNGTT	6	DELN	NA	NA	NA	NA	NA	UP_miRNA	20	34	2449
ENSG00000111912	internal	149950	3884	2.59	ESNA1	6	DELN	NA	NA	IP_miRNA	3	3	UP_miRNA	39	68	2441
ENSG00000112186	internal	164286	3378	2.056	CAP2	6	DELN	NA	NA	NA	NA	NA	UP_miRNA	9	10	1348
ENSG00000112232	internal	606266	2663	0.439	KHDRBS2	6	BOTH	NA	NA	IP_miRNA	2	2	UP_miRNA	42	70	1001
ENSG00000112234	internal	74516	1672	2.244	FBXL4	6	DELN	NA	NA	NA	NA	NA	UP_miRNA	35	41	820
ENSG00000112249	internal	373171	2743	0.735	ASCC3	6	LOW	NA	NA	NA	NA	NA	UP_miRNA	65	82	2805
ENSG00000112319	internal	290171	1430	0.493	EYA4	6	DELN	NA	NA	NA	NA	NA	UP_miRNA	34	117	2722
ENSG00000112486	internal	139737	1018	0.729	CCR6	6	DELN	NA	NA	NA	NA	NA	UP_miRNA	63	81	1786
ENSG00000112541	internal	334813	1333	0.398	PDE10A	6	DELN	NA	NA	NA	NA	NA	UP_miRNA	7	7	5738
ENSG00000112562	internal	230535	4829	2.095	SMOC2	6	DELN	NA	NA	IP_miRNA	1	1	UP_miRNA	33	62	1556
ENSG00000112664	internal	104438	2607	2.496	NUDT3	6	DELN	NA	NA	NA	NA	NA	UP_miRNA	44	80	526
ENSG00000112699	internal	621806	883	0.142	GMDS	6	DELN	NA	NA	NA	NA	NA	UP_miRNA	52	97	363
ENSG00000112851	internal	154449	2258	1.462	ERBB2IP	5	DELN	NA	NA	IP_miRNA	4	4	UP_miRNA	35	71	2492
ENSG00000112964	internal	297900	3023	1.015	GHR	5	DELN	MONO	NA	IP_miRNA	6	6	UP_miRNA	33	66	2399
ENSG00000113273	internal	209319	785	0.375	ARSB	5	BOTH	NA	NA	NA	NA	NA	UP_miRNA	3	3	3181
ENSG00000113327	internal	87828	689	0.784	GABRG2	5	DELN	NA	NA	NA	NA	NA	UP_miRNA	13	16	2170
ENSG00000113368	internal	59877	1343	2.243	LMNB1	5	DELN	NA	NA	NA	NA	NA	UP_miRNA	20	29	753
ENSG00000113578	internal	105875	5213	4.924	FGF1	5	DELN	NA	NA	IP_miRNA	1	1	UP_miRNA	8	15	3112
ENSG00000113657	internal	119049	2369	1.99	DPYSL3	5	DELN	NA	NA	NA	NA	NA	UP_miRNA	12	18	3225
ENSG00000114054	internal	79845	5523	6.917	PCCB	3	DELN	NA	NA	NA	NA	NA	UP_miRNA	18	19	143
ENSG00000114126	internal	196979	2125	1.079	TFDP2	3	DELN	NA	NA	IP_miRNA	3	3	UP_miRNA	30	47	31
ENSG00000114279	internal	267109	8207	3.073	FGF12	3	BOTH	NA	NA	IP_miRNA	1	1	UP_miRNA	15	21	2068
ENSG00000114378	internal	12492	5883	47.094	HYAL1	3	LOW	NA	NA	NA	NA	NA	UP_miRNA	45	45	593
ENSG00000114439	internal	283400	2472	0.872	BBX	3	DELN	NA	NA	NA	NA	NA	UP_miRNA	13	19	885
ENSG00000114480	internal	272461	3311	1.215	GBE1	3	DELN	NA	NA	NA	NA	NA	UP_miRNA	27	28	706
ENSG00000114650	internal	62262	2695	4.328	SCAP	3	DELN	NA	NA	NA	NA	NA	UP_miRNA	22	25	1514
ENSG00000114861	internal	628405	2364	0.376	FOXP1	3	BOTH	NA	NA	IP_miRNA	8	8	UP_miRNA	60	100	4317
ENSG00000115183	internal	264021	1170	0.443	TANC1	2	DELN	MONO	NA	NA	NA	NA	UP_miRNA	15	15	1643
ENSG00000115239	internal	327488	2827	0.863	ASB3	2	DELN	NA	NA	NA	NA	NA	UP_miRNA	53	68	1216
ENSG00000115252	internal	380283	1235	0.325	PDE1A	2	DELN	NA	NA	NA	NA	NA	UP_miRNA	13	13	626
ENSG00000115266	internal	23096	5658	24.498	APC2	19	DELN	NA	NA	NA	NA	NA	UP_miRNA	7	8	7331
ENSG00000115705	internal	129261	17050	13.19	TPO	2	LOW	NA	NA	NA	NA	NA	UP_miRNA	70	127	249
ENSG00000115919	internal	164773	1877	1.139	KYNU	2	DELN	NA	NA	NA	NA	NA	UP_miRNA	48	48	228
ENSG00000115935	internal	123325	721	0.585	WIPF1	2	DELN	NA	NA	NA	NA	NA	UP_miRNA	67	84	2972
ENSG00000115970	internal	365211	11162	3.056	THADA	2	DELN	NA	NA	NA	NA	NA	UP_miRNA	15	15	4178
ENSG00000116117	internal	1074371	1766	0.164	PARD3B	2	DELN	NA	NA	NA	NA	NA	UP_miRNA	14	16	4349
ENSG00000116147	internal	420972	588	0.14	TNR	1	DELN	NA	NA	NA	NA	NA	UP_miRNA	13	13	3279
ENSG00000116183	internal	379662	22651	5.966	PAPPA2	1	DELN	NA	NA	NA	NA	NA	UP_miRNA	23	26	721
ENSG00000116212	internal	22092	714	3.232	LRRC42	1	LOW	NA	NA	NA	NA	NA	UP_miRNA	41	45	229
ENSG00000116266	internal	62855	1208	1.922	STXBP3	1	DELN	NA	NA	NA	NA	NA	UP_miRNA	59	113	640
ENSG00000116678	internal	216505	2828	1.306	LEPR	1	DELN	MONO	NA	NA	NA	NA	UP_miRNA	18	24	2240
ENSG00000117226	internal	16190	2108	13.02	GBP3	1	DELN	NA	NA	NA	NA	NA	UP_miRNA	9	18	1047
ENSG00000117419	internal	134197	631	0.47	PRNPIP	1	DELN	NA	NA	NA	NA	NA	UP_miRNA	6	6	487
ENSG00000117598	internal	114647	2464	2.149	PPAPR5	1	DELN	NA	NA	NA	NA	NA	UP_miRNA	18	20	2825
ENSG00000118407	internal	197871	5411	2.735	FILIP1	6	DELN	NA	NA	NA	NA	NA	UP_miRNA	23	43	605
ENSG00000118491	internal	73233	4537	6.195	FAM164B	6	DELN	NA	NA	NA	NA	NA	UP_miRNA	10	10	NA
ENSG00000118515	internal	148209	5031	3.395	SGK1	6	DELN	NA	NA	IP_miRNA	7	7	UP_miRNA	61	140	1016
ENSG00000118564	internal	50860	638	1.254	FBXL5	4	LOW	NA	NA	NA	NA	NA	UP_miRNA	35	73	1192
ENSG00000118596	internal	92282	1662	1.801	SLC16A7	12	DELN	NA	NA	NA	NA	NA	UP_miRNA	32	39	1947
ENSG00000119042	internal	195601	5133	2.624	SATB2	2	DELN	NA	NA	IP_miRNA	17	17	UP_miRNA	88	177	2703
ENSG00000119283	internal	58641	2126	3.625	TRIM67	1	DELN	NA	NA	NA	NA	NA	UP_miRNA	21	31	1616
ENSG00000119335	internal	12493	1639	13.119	SET	9	LOW	NA	NA	NA	NA	NA	UP_miRNA	54	65	1724
ENSG00000119397	internal	102748	10571	10.288	CEP110	9	DELN	NA	NA	NA	NA	NA	UP_miRNA	90	96	424
ENSG00000119414	internal	40657	2609	6.417	PPP6C	9	DELN	NA	NA	IP_miRNA	11	11	UP_miRNA	68	146	1050
ENSG00000119522	internal	550499	687	0.125	DENND1A	9	BOTH	NA	NA	NA	NA	NA	UP_miRNA	47	53	1778
ENSG00000119640	internal	10807	4490	41.547	ACYP1	14	DELN	NA	NA	NA	NA	NA	UP_miRNA	6	7	217
ENSG00000119707	internal	62720	680	1.084	RBM25	14	DELN	NA	NA	NA	NA	NA	UP_miRNA	29	30	1474
ENSG00000119899	internal	60595	1930	3.185	SLC17A5	6	DELN	NA	NA	NA	NA	NA	UP_miRNA	14	21	1697
ENSG00000120332	internal	80214	4730	5.897	TNN	1	LOW	NA	NA	NA	NA	NA	UP_miRNA	12	12	995
ENSG00000120519	internal	267949	3103	1.158	SLC10A7	4	LOW	NA	NA	NA	NA	NA	UP_miRNA	26	28	2499
ENSG00000120549	internal	853098	1366	0.16	KIAA1217	10	BOTH	MONO	NA	NA	NA	NA	UP_miRNA	65	97	2725
ENSG00000120586	internal	101740	3918	3.851	MRC1	10	DELN	NA	NA	NA	NA	NA	UP_miRNA	39	44	697
ENSG00000120675	internal	85943	8973	10.441	DNAJC15	13	LOW	MONO	NA	NA	NA	NA	UP_miRNA	17	17	1920
ENSG00000120833	internal	6381	1552	24.322	SOCS2	12	BOTH	NA	NA	NA	NA	NA	UP_miRNA	29	40	1023
ENSG00000121104	internal	53831	1740	3.232	FAM117A	17	DELN	NA	NA	NA	NA	NA	UP_miRNA	36	45	928
ENSG00000121236	internal	48282	1657	3.432	TRIM34	11	DELN	NA	NA	NA	NA	NA	UP_miRNA	44	63	1616
ENSG00000121289	internal	92962	636	0.684	CCDC123	19	LOW	NA	NA	NA	NA	NA	UP_miRNA	25	25	160
ENSG00000121380	internal	140070	1764	1.259	BCL2L14	12	DELN	NA	NA	NA	NA	NA	UP_miRNA	30	40	1085
ENSG00000121454	internal	44747	1901	4.248	LHX4	1	DELN	NA	NA	NA	NA	NA	UP_miRNA	42	50	474
ENSG00000121741	internal	130444	1596	1.224	ZMYM2	13	DELN	NA	NA	NA	NA	NA	UP_miRNA	35	95	3099
ENSG00000121775	internal	29941	3374	11.269	TMEM39B	1	DELN	NA	NA	NA	NA	NA	UP_miRNA	42	66	188
ENSG00000121904	internal	651835	1742	0.267	CSMD2	1	BOTH	NA	NA	NA	NA	NA	UP_miRNA	54	55	2615
ENSG00000121940	internal	33982	4442	13.072	CLCC1	1	DELN	NA	NA	NA	NA	NA	UP_miRNA	40	43	3039
ENSG00000121988	internal	368777	2250	0.61	ZRANB3	2	DELN	NA	NA	NA	NA	NA	UP_miRNA	9	11	3373
ENSG00000122299	internal	46565	909	1.952	ZC3H7A	16	DELN	NA	NA	NA	NA	NA	UP_miRNA	28	31	730
ENSG00000122420	internal	236819	1762	0.744	PTGFR	1	DELN	NA	NA	NA	NA	NA	UP_miRNA	3	7	4271
ENSG00000122507	internal	476529	1557	0.327	BBS9	7	DELN	MONO	NA	NA	NA	NA	UP_miRNA	29	30	842
ENSG00000122642	internal	49491	2712	5.48	FKBP9	7	LOW	NA	NA	NA	NA	NA	UP_miRNA	11	11	1579
ENSG00000122786	internal	191300	1067	0.558	CALD1	7	DELN	NA	NA	NA	NA	NA	UP_miRNA	28	140	2374
ENSG00000123066	internal	318761	2002	0.628	MED13L	12	BOTH	NA	NA	IP_miRNA	7	7	UP_miRNA	45	73	2688
ENSG00000123213	internal	101310	2195	2.167	NLN	5	LOW	NA	NA	NA	NA	NA	UP_miRNA	4	4	644
ENSG00000123838	internal	40700	707	1.737	C4BPA	1	DELN	NA	NA	NA	NA	NA	UP_miRNA	54	101	244
ENSG00000124194	internal	33106	1119	3.38	GDAP1L1	20	DELN	NA	NA	NA	NA	NA	UP_miRNA	22	30	1073
ENSG00000124225	internal	63094	1503	2.382	PMEPA1	20	LOW	NA	NA	IP_miRNA	2	2	UP_miRNA	28	101	3661
ENSG00000124370	internal	20554	5607	27.279	MCEE	2	DELN	NA	NA	NA	NA	NA	UP_miRNA	22	22	286
ENSG00000124380	internal	11261	761	6.758	SNRNP27	2	DELN	NA	NA	NA	NA	NA	UP_miRNA	22	22	908
ENSG00000124831	internal	152740	5353	3.505	LRRFIP1	2	DELN	NA	NA	NA	NA	NA	UP_miRNA	29	30	1123
ENSG00000124839	internal	205573	5353	2.604	RAB17	2	DELN	NA	NA	NA	NA	NA	UP_miRNA	39	39	697
ENSG00000125107	internal	109893	2422	2.204	CNOT1	16	DELN	NA	NA	IP_miRNA	2	2	UP_miRNA	31	48	1198
ENSG00000125249	internal	33769	4470	13.237	RAP2A	13	DELN	NA	NA	IP_miRNA	1	1	UP_miRNA	22	47	3546
ENSG00000125503	internal	26645	1716	6.44	PPP1R12C	19	LOW	NA	NA	IP_miRNA	4	4	UP_miRNA	48	71	557
ENSG00000125872	internal	13252	2095	15.809	LRRN4	20	DELN	NA	NA	NA	NA	NA	UP_miRNA	1	1	243
ENSG00000126217	internal	205362	2170	1.057	MCF2L	13	DELN	NA	NA	NA	NA	NA	UP_miRNA	21	27	3252
ENSG00000126432	internal	17836	1993	11.174	PRDX5	11	DELN	NA	NA	NA	NA	NA	UP_miRNA	26	32	119
ENSG00000126522	internal	40646	4238	10.427	CRCP	7	DELN	NA	NA	NA	NA	NA	UP_miRNA	2	2	2207
ENSG00000126705	internal	70143	956	1.363	AHDC1	1	DELN	NA	NA	NA	NA	NA	UP_miRNA	13	13	925
ENSG00000126785	internal	87415	560	0.641	RHOJ	14	DELN	NA	NA	NA	NA	NA	UP_miRNA	27	28	817
ENSG00000126856	internal	19365	4908	25.345	PRDM7	16	DELN	NA	NA	NA	NA	NA	UP_miRNA	5	5	1785
ENSG00000127152	internal	102238	1757	1.719	BCL11B	14	BOTH	NA	NA	NA	NA	NA	UP_miRNA	83	200	4864
ENSG00000127249	internal	152908	6621	4.33	ATP13A4	3	DELN	NA	NA	NA	NA	NA	UP_miRNA	61	62	572
ENSG00000127324	internal	316810	991	0.313	TSPAN8	12	BOTH	NA	NA	NA	NA	NA	UP_miRNA	51	51	245
ENSG00000127472	internal	63720	3575	5.61	PLA2G5	1	DELN	NA	NA	NA	NA	NA	UP_miRNA	37	72	1206
ENSG00000127663	internal	184475	17309	9.383	JMJD2B	19	BOTH	NA	NA	NA	NA	NA	UP_miRNA	12	14	2084
ENSG00000127804	internal	95849	3285	3.427	METT10D	17	DELN	NA	NA	NA	NA	NA	UP_miRNA	7	8	3912
ENSG00000127870	internal	89940	1176	1.308	RNF6	13	DELN	NA	NA	NA	NA	NA	UP_miRNA	85	147	1056
ENSG00000127946	internal	204871	13996	6.832	HIP1	7	BOTH	NA	NA	NA	NA	NA	UP_miRNA	19	21	4084
ENSG00000127952	internal	51666	3451	6.679	STYXL1	7	DELN	NA	NA	NA	NA	NA	UP_miRNA	10	10	582
ENSG00000128159	internal	27283	2366	8.672	TUBGCP6	22	DELN	NA	NA	NA	NA	NA	UP_miRNA	6	6	47
ENSG00000128284	internal	96558	11860	12.283	APOL3	22	BOTH	NA	NA	NA	NA	NA	UP_miRNA	15	15	871
ENSG00000128585	internal	168756	2077	1.231	MKLN1	7	DELN	NA	NA	NA	NA	NA	UP_miRNA	14	18	8903
ENSG00000128655	internal	485088	1124	0.232	PDE11A	2	DELN	NA	NA	NA	NA	NA	UP_miRNA	7	10	6156
ENSG00000128708	internal	69642	7980	11.459	HAT1	2	DELN	NA	NA	IP_miRNA	1	1	UP_miRNA	54	60	333
ENSG00000128731	internal	211110	36860	17.46	HERC2	15	LOW	NA	NA	NA	NA	NA	UP_miRNA	39	65	723
ENSG00000128739	internal	156407	2795	1.787	SNRPN	15	DELN	NA	NA	NA	NA	NA	UP_miRNA	12	20	139
ENSG00000129422	internal	157083	1167	0.743	MTUS1	8	DELN	MONO	NA	IP_miRNA	2	2	UP_miRNA	36	140	2131
ENSG00000129460	internal	22689	460	2.027	NGDN	14	DELN	NA	NA	NA	NA	NA	UP_miRNA	13	13	625
ENSG00000130226	internal	1101814	511	0.046	DPP6	7	BOTH	NA	NA	NA	NA	NA	UP_miRNA	14	19	1805
ENSG00000130294	internal	106457	1367	1.284	KIF1A	2	BOTH	NA	NA	NA	NA	NA	UP_miRNA	32	37	4578
ENSG00000130396	internal	145033	2206	1.521	MLLT4	6	LOW	NA	NA	NA	NA	NA	UP_miRNA	7	7	4236
ENSG00000130669	internal	53627	740	1.38	PAK4	19	LOW	NA	NA	NA	NA	NA	UP_miRNA	26	35	827
ENSG00000130714	internal	20905	835	3.994	POMT1	9	LOW	NA	NA	NA	NA	NA	UP_miRNA	28	52	1799
ENSG00000130956	internal	41205	837	2.031	HABP4	9	DELN	NA	NA	NA	NA	NA	UP_miRNA	29	49	1298
ENSG00000130957	internal	35071	933	2.66	FBP2	9	LOW	NA	NA	NA	NA	NA	UP_miRNA	36	62	215
ENSG00000131044	internal	74266	3767	5.072	TTLL9	20	LOW	NA	NA	NA	NA	NA	UP_miRNA	30	42	1946
ENSG00000131242	internal	146589	674	0.46	RAB11FIP4	17	DELN	NA	NA	NA	NA	NA	UP_miRNA	20	40	6486
ENSG00000131355	internal	55679	2256	4.052	EMR3	19	LOW	NA	NA	NA	NA	NA	UP_miRNA	12	12	1733
ENSG00000131374	internal	582501	4957	0.851	TBC1D5	3	DELN	NA	NA	NA	NA	NA	UP_miRNA	3	4	2556
ENSG00000131386	internal	53992	2195	4.065	GALNTL2	3	DELN	NA	NA	NA	NA	NA	UP_miRNA	19	30	1140
ENSG00000131484	internal	30922	33899	10.856	AC091132.16	17	BOTH	NA	NA	NA	NA	NA	UP_miRNA	6	6	NA
ENSG00000131620	internal	110988	1525	1.374	ANO1	11	DELN	NA	NA	NA	NA	NA	UP_miRNA	31	44	1523
ENSG00000131773	internal	190139	6078	3.197	KHDRBS3	8	DELN	NA	NA	NA	NA	NA	UP_miRNA	48	71	519
ENSG00000131848	internal	147072	3380	2.298	ZSCAN5A	19	DELN	NA	NA	NA	NA	NA	UP_miRNA	38	38	263
ENSG00000131873	internal	76205	1170	1.535	CHSY1	15	BOTH	NA	NA	IP_miRNA	3	3	UP_miRNA	30	49	1660
ENSG00000132142	internal	324980	3146	0.968	ACACA	17	DELN	NA	NA	NA	NA	NA	UP_miRNA	15	20	2328
ENSG00000132155	internal	80571	2821	3.501	RAF1	3	DELN	NA	NA	NA	NA	NA	UP_miRNA	39	55	905
ENSG00000132256	internal	227001	24427	10.761	TRIM5	11	DELN	NA	NA	NA	NA	NA	UP_miRNA	31	52	1894
ENSG00000132297	internal	61418	1136	1.85	OC90	8	DELN	NA	NA	NA	NA	NA	UP_miRNA	14	14	243
ENSG00000132321	internal	183392	643	0.351	IQCA	2	LOW	NA	NA	NA	NA	NA	UP_miRNA	38	45	1029
ENSG00000132359	internal	238019	1191	0.5	GARNL4	17	LOW	MONO	NA	NA	NA	NA	UP_miRNA	14	15	NA
ENSG00000132549	internal	864314	14976	1.733	VPS13B	8	BOTH	NA	NA	NA	NA	NA	UP_miRNA	40	42	9765
ENSG00000132676	internal	49953	4729	9.467	DAP3	1	DELN	NA	NA	NA	NA	NA	UP_miRNA	72	118	768
ENSG00000132746	internal	12469	3276	26.273	ALDH3B2	11	LOW	NA	NA	NA	NA	NA	UP_miRNA	20	20	1052
ENSG00000132849	internal	421444	511	0.121	INADL	1	BOTH	MONO	NA	NA	NA	NA	UP_miRNA	5	5	2985
ENSG00000132938	internal	481336	766	0.159	KIAA0774	13	DELN	NA	NA	NA	NA	NA	UP_miRNA	39	44	2740
ENSG00000132952	internal	41767	3065	7.338	USPL1	13	DELN	NA	NA	NA	NA	NA	UP_miRNA	49	49	193
ENSG00000133083	internal	359966	3351	0.931	DCAMKL1	13	DELN	MONO	NA	IP_miRNA	2	2	UP_miRNA	33	56	3301
ENSG00000133195	internal	446744	5958	1.334	SLC39A11	17	DELN	NA	NA	IP_miRNA	2	2	UP_miRNA	21	35	1634
ENSG00000133256	internal	45199	981	2.17	PDE6B	4	BOTH	NA	NA	NA	NA	NA	UP_miRNA	8	8	675
ENSG00000133401	internal	312007	3870	1.24	PDZD2	5	DELN	NA	NA	NA	NA	NA	UP_miRNA	14	21	2796
ENSG00000133424	internal	647564	4574	0.706	LARGE	22	DELN	MONO	NA	NA	NA	NA	UP_miRNA	12	45	1566
ENSG00000133687	internal	283936	2031	0.715	TMTC1	12	DELN	MONO	NA	NA	NA	NA	UP_miRNA	14	25	6022
ENSG00000133812	internal	515507	1350	0.262	SBF2	11	DELN	MONO	NA	NA	NA	NA	UP_miRNA	35	55	1751
ENSG00000133983	internal	215386	1551	0.72	COX16	14	DELN	NA	NA	NA	NA	NA	UP_miRNA	10	11	291
ENSG00000134070	internal	78865	2770	3.512	IRAK2	3	DELN	NA	NA	NA	NA	NA	UP_miRNA	19	21	1515
ENSG00000134115	internal	311446	1590	0.511	CNTN6	3	DELN	MONO	NA	NA	NA	NA	UP_miRNA	28	28	799
ENSG00000134121	internal	212449	12888	6.066	CHL1	3	LOW	MONO	NA	NA	NA	NA	UP_miRNA	21	26	3704
ENSG00000134215	internal	393762	14391	3.655	VAV3	1	DELN	NA	NA	IP_miRNA	10	10	UP_miRNA	34	73	2169
ENSG00000134278	internal	211623	510	0.241	SPIRE1	18	DELN	MONO	NA	NA	NA	NA	UP_miRNA	17	19	3126
ENSG00000134318	internal	164825	5591	3.392	ROCK2	2	DELN	NA	NA	IP_miRNA	2	2	UP_miRNA	18	34	3676
ENSG00000134343	internal	331865	2956	0.891	ANO3	11	LOW	NA	NA	IP_miRNA	3	3	UP_miRNA	22	33	2844
ENSG00000134516	internal	446089	859	0.193	DOCK2	5	DELN	NA	NA	NA	NA	NA	UP_miRNA	52	54	519
ENSG00000134532	internal	417406	518	0.124	SOX5	12	DELN	MONO	NA	NA	NA	NA	UP_miRNA	48	182	1921
ENSG00000134640	internal	13160	3113	23.655	MTNR1B	11	LOW	NA	NA	NA	NA	NA	UP_miRNA	7	7	470
ENSG00000134775	internal	482317	6664	1.382	FHOD3	18	BOTH	MONO	NA	NA	NA	NA	UP_miRNA	40	51	525
ENSG00000134851	internal	30219	1824	6.036	TMEM165	4	DELN	NA	NA	NA	NA	NA	UP_miRNA	39	39	719
ENSG00000134871	internal	205761	871	0.423	COL4A2	13	DELN	NA	NA	IP_miRNA	6	6	UP_miRNA	34	97	836
ENSG00000134905	internal	64705	1176	1.817	CARS2	13	LOW	NA	NA	NA	NA	NA	UP_miRNA	28	28	125
ENSG00000134954	internal	114362	2195	1.919	ETS1	11	DELN	NA	NA	IP_miRNA	1	1	UP_miRNA	55	93	3592
ENSG00000135205	internal	172588	19432	11.259	CCDC146	7	LOW	NA	NA	NA	NA	NA	UP_miRNA	46	46	338
ENSG00000135250	internal	272524	2848	1.045	SRPK2	7	BOTH	NA	NA	NA	NA	NA	UP_miRNA	33	40	1461
ENSG00000135298	internal	754145	4035	0.535	BAI3	6	DELN	NA	NA	IP_miRNA	3	3	UP_miRNA	63	106	620
ENSG00000135525	internal	207920	1261	0.606	MAP7	6	DELN	NA	NA	NA	NA	NA	UP_miRNA	30	55	1493
ENSG00000135678	internal	81665	749	0.917	CPM	12	DELN	NA	NA	NA	NA	NA	UP_miRNA	12	45	5257
ENSG00000135838	internal	40616	5247	12.919	NPL	1	DELN	NA	NA	NA	NA	NA	UP_miRNA	46	52	1224
ENSG00000135870	internal	61859	2869	4.638	RC3H1	1	DELN	NA	NA	NA	NA	NA	UP_miRNA	26	28	7507
ENSG00000135945	internal	89543	1489	1.663	REV1	2	DELN	NA	NA	IP_miRNA	4	4	UP_miRNA	71	107	766
ENSG00000135972	internal	61912	3515	5.677	MRPS9	2	DELN	NA	NA	NA	NA	NA	UP_miRNA	31	31	198
ENSG00000136002	internal	209809	7805	3.72	ARHGEF4	2	CMPLX	NA	NA	IP_miRNA	1	1	UP_miRNA	26	50	1725
ENSG00000136099	internal	4662	2758	59.159	PCDH8	13	LOW	NA	NA	IP_miRNA	5	5	UP_miRNA	64	150	581
ENSG00000136155	internal	108783	659	0.606	SCEL	13	BOTH	NA	NA	NA	NA	NA	UP_miRNA	47	83	232
ENSG00000136261	internal	60379	2110	3.495	BZW2	7	DELN	NA	NA	IP_miRNA	9	9	UP_miRNA	49	92	424
ENSG00000136488	internal	24360	8953	36.753	CSH1	17	DELN	NA	NA	NA	NA	NA	UP_miRNA	37	41	683
ENSG00000136643	internal	222220	5554	2.499	RPS6KC1	1	DELN	NA	NA	NA	NA	NA	UP_miRNA	34	39	830
ENSG00000136709	internal	106936	2656	2.484	WDR33	2	DELN	NA	NA	NA	NA	NA	UP_miRNA	12	13	2617
ENSG00000136813	internal	124054	4367	3.52	KIAA0368	9	DELN	NA	NA	NA	NA	NA	UP_miRNA	18	20	1338
ENSG00000136824	internal	47158	481	1.02	SMC2	9	BOTH	NA	NA	NA	NA	NA	UP_miRNA	50	54	2102
ENSG00000136895	internal	150441	1587	1.055	GARNL3	9	DELN	MONO	NA	NA	NA	NA	UP_miRNA	43	48	2600
ENSG00000136928	internal	421114	2093	0.497	GABBR2	9	DELN	NA	NA	NA	NA	NA	UP_miRNA	51	61	2500
ENSG00000137075	internal	64795	1208	1.864	RNF38	9	DELN	NA	NA	IP_miRNA	25	25	UP_miRNA	87	519	3348
ENSG00000137145	internal	83391	1216	1.458	DENND4C	9	DELN	NA	NA	NA	NA	NA	UP_miRNA	40	44	1968
ENSG00000137393	internal	81268	762	0.938	IBRDC2	6	DELN	NA	NA	IP_miRNA	1	1	UP_miRNA	19	28	3550
ENSG00000137474	internal	86975	606	0.697	MYO7A	11	LOW	NA	NA	NA	NA	NA	UP_miRNA	45	45	1517
ENSG00000137764	internal	264432	637	0.241	MAP2K5	15	DELN	NA	NA	NA	NA	NA	UP_miRNA	36	45	364
ENSG00000137766	internal	393578	2258	0.574	UNC13C	15	DELN	MONO	NA	NA	NA	NA	UP_miRNA	16	16	1495
ENSG00000137767	internal	56223	466	0.829	SQRDL	15	LOW	NA	NA	NA	NA	NA	UP_miRNA	45	45	250
ENSG00000137841	internal	20075	921	4.588	PLCB2	15	LOW	NA	NA	NA	NA	NA	UP_miRNA	26	26	816
ENSG00000137936	internal	285359	784	0.275	BCAR3	1	DELN	NA	NA	NA	NA	NA	UP_miRNA	42	74	450
ENSG00000137941	internal	129777	580	0.447	TTLL7	1	DELN	NA	NA	NA	NA	NA	UP_miRNA	33	42	588
ENSG00000138032	internal	75526	1629	2.157	PPM1B	2	DELN	NA	NA	NA	NA	NA	UP_miRNA	58	81	2258
ENSG00000138303	internal	119769	3977	3.321	ASCC1	10	DELN	NA	NA	NA	NA	NA	UP_miRNA	46	67	965
ENSG00000138311	internal	297856	5246	1.761	ZNF365	10	DELN	NA	NA	NA	NA	NA	UP_miRNA	18	19	2668
ENSG00000138316	internal	89639	2484	2.771	ADAMTS14	10	DELN	NA	NA	NA	NA	NA	UP_miRNA	4	4	1588
ENSG00000138378	internal	122015	3428	2.809	STAT4	2	DELN	NA	NA	NA	NA	NA	UP_miRNA	11	14	329
ENSG00000138395	internal	105090	1786	1.699	ALS2CR7	2	BOTH	NA	NA	NA	NA	NA	UP_miRNA	55	57	2283
ENSG00000138604	internal	111566	19055	17.08	GLCE	15	LOW	NA	NA	IP_miRNA	6	6	UP_miRNA	41	82	2955
ENSG00000138639	internal	527557	1643	0.311	ARHGAP24	4	DELN	MONO	NA	IP_miRNA	3	3	UP_miRNA	42	78	1948
ENSG00000138653	internal	286104	3174	1.109	NDST4	4	DELN	NA	NA	NA	NA	NA	UP_miRNA	6	6	513
ENSG00000138669	internal	126352	997	0.789	PRKG2	4	DELN	NA	NA	NA	NA	NA	UP_miRNA	8	8	1025
ENSG00000138759	internal	486328	1013	0.208	FRAS1	4	DELN	NA	NA	IP_miRNA	12	12	UP_miRNA	56	88	3145
ENSG00000138780	internal	138942	8798	6.332	GSTCD	4	DELN	NA	NA	NA	NA	NA	UP_miRNA	23	23	2148
ENSG00000138798	internal	99362	5004	5.036	EGF	4	DELN	NA	NA	NA	NA	NA	UP_miRNA	25	25	800
ENSG00000138814	internal	323767	3793	1.172	PPP3CA	4	DELN	NA	NA	NA	NA	NA	UP_miRNA	63	104	2435
ENSG00000139083	internal	245534	529	0.215	ETV6	12	DELN	NA	NA	IP_miRNA	2	2	UP_miRNA	25	50	4341
ENSG00000139144	internal	386877	2034	0.526	PIK3C2G	12	DELN	NA	NA	NA	NA	NA	UP_miRNA	39	39	388
ENSG00000139173	internal	553640	6761	1.221	TMEM117	12	DELN	MONO	NA	NA	NA	NA	UP_miRNA	18	18	1085
ENSG00000139220	internal	494645	4994	1.01	PPFIA2	12	DELN	NA	NA	NA	NA	NA	UP_miRNA	22	30	117
ENSG00000139287	internal	93596	1082	1.156	TPH2	12	DELN	NA	NA	NA	NA	NA	UP_miRNA	23	23	746
ENSG00000139292	internal	144810	3214	2.219	LGR5	12	DELN	NA	NA	NA	NA	NA	UP_miRNA	8	8	108
ENSG00000139793	internal	172687	513	0.297	MBNL2	13	DELN	NA	NA	NA	NA	NA	UP_miRNA	77	189	2783
ENSG00000139915	internal	834659	10253	1.228	MAMDC1	14	DELN	NA	NA	NA	NA	NA	UP_miRNA	44	81	1839
ENSG00000139998	internal	26264	5713	21.752	RAB15	14	LOW	NA	NA	IP_miRNA	2	2	UP_miRNA	34	60	2680
ENSG00000140263	internal	51635	4856	9.404	SORD	15	LOW	NA	NA	NA	NA	NA	UP_miRNA	13	17	1310
ENSG00000140386	internal	557207	12799	2.297	SCAPER	15	DELN	NA	NA	NA	NA	NA	UP_miRNA	48	48	1625
ENSG00000140459	internal	29982	16802	56.04	CYP11A1	15	LOW	NA	NA	NA	NA	NA	UP_miRNA	6	6	213
ENSG00000140470	internal	370541	2986	0.806	ADAMTS17	15	BOTH	NA	NA	NA	NA	NA	UP_miRNA	10	10	2964
ENSG00000140563	internal	248682	2273	0.914	MCTP2	15	LOW	MONO	NA	NA	NA	NA	UP_miRNA	32	32	1369
ENSG00000140992	internal	65220	46558	71.386	PDPK1	16	HIGH	NA	NA	NA	NA	NA	UP_miRNA	24	27	5421
ENSG00000141252	internal	195645	4548	2.325	VPS53	17	DELN	NA	NA	NA	NA	NA	UP_miRNA	10	10	118
ENSG00000141258	internal	43539	2390	5.489	SGSM2	17	DELN	NA	NA	NA	NA	NA	UP_miRNA	15	19	2806
ENSG00000141293	internal	296799	1745	0.588	SKAP1	17	DELN	MONO	NA	NA	NA	NA	UP_miRNA	43	43	384
ENSG00000141376	internal	714976	9812	1.372	BCAS3	17	DELN	NA	NA	NA	NA	NA	UP_miRNA	11	12	705
ENSG00000141404	internal	193121	1984	1.027	GNAL	18	DELN	NA	NA	IP_miRNA	9	9	UP_miRNA	18	77	1549
ENSG00000141425	internal	77707	2054	2.643	RPRD1A	18	DELN	NA	NA	NA	NA	NA	UP_miRNA	21	21	3320
ENSG00000141441	internal	202985	2186	1.077	FAM59A	18	DELN	NA	NA	NA	NA	NA	UP_miRNA	10	11	371
ENSG00000141540	internal	48460	3256	6.719	TTYH2	17	LOW	NA	NA	NA	NA	NA	UP_miRNA	19	34	1807
ENSG00000141542	internal	41565	1585	3.813	RAB40B	17	DELN	NA	NA	NA	NA	NA	UP_miRNA	9	15	790
ENSG00000141556	internal	204752	991	0.484	TBCD	17	DELN	NA	NA	NA	NA	NA	UP_miRNA	31	38	2501
ENSG00000142002	internal	48638	1971	4.052	DPP9	19	DELN	NA	NA	NA	NA	NA	UP_miRNA	23	26	2862
ENSG00000142065	internal	42917	6760	15.751	ZFP14	19	DELN	NA	NA	NA	NA	NA	UP_miRNA	7	7	3964
ENSG00000142599	internal	465234	8470	1.821	RERE	1	DELN	NA	NA	IP_miRNA	6	6	UP_miRNA	28	58	2681
ENSG00000142621	internal	161403	1054	0.653	FHAD1	1	LOW	NA	NA	NA	NA	NA	UP_miRNA	39	41	2522
ENSG00000143198	internal	30284	886	2.926	MGST3	1	DELN	NA	NA	NA	NA	NA	UP_miRNA	11	11	116
ENSG00000143324	internal	254344	5101	2.006	XPR1	1	DELN	NA	NA	NA	NA	NA	UP_miRNA	27	50	2281
ENSG00000143341	internal	456403	1791	0.392	HMCN1	1	DELN	NA	NA	IP_miRNA	3	3	UP_miRNA	21	52	1075
ENSG00000143393	internal	35779	2481	6.934	PI4KB	1	LOW	NA	NA	NA	NA	NA	UP_miRNA	31	69	915
ENSG00000143549	internal	36830	3061	8.311	TPM3	1	DELN	NA	NA	IP_miRNA	2	2	UP_miRNA	81	134	6123
ENSG00000143674	internal	57381	517	0.901	MAP3K19	1	DELN	NA	NA	NA	NA	NA	UP_miRNA	19	19	2437
ENSG00000143776	internal	328260	4238	1.291	CDC42BPA	1	DELN	MONO	NA	IP_miRNA	1	1	UP_miRNA	13	22	5053
ENSG00000143919	internal	410641	5217	1.27	C2orf34	2	DELN	NA	NA	NA	NA	NA	UP_miRNA	32	33	671
ENSG00000143924	internal	163196	5257	3.221	EML4	2	DELN	NA	NA	IP_miRNA	5	5	UP_miRNA	32	63	2341
ENSG00000144040	internal	129801	10144	7.815	SFXN5	2	DELN	NA	NA	NA	NA	NA	UP_miRNA	16	19	2986
ENSG00000144278	internal	582063	3699	0.635	GALNT13	2	DELN	NA	NA	NA	NA	NA	UP_miRNA	32	34	3425
ENSG00000144331	internal	419524	10755	2.564	ZNF385B	2	DELN	NA	NA	IP_miRNA	2	2	UP_miRNA	29	51	1268
ENSG00000144366	internal	304258	9919	3.26	GULP1	2	DELN	NA	NA	NA	NA	NA	UP_miRNA	13	17	1915
ENSG00000144451	internal	1125924	890	0.079	SPAG16	2	DELN	NA	NA	NA	NA	NA	UP_miRNA	13	13	2931
ENSG00000144455	internal	639851	47792	7.469	SUMF1	3	DELN	NA	NA	IP_miRNA	1	1	UP_miRNA	36	44	998
ENSG00000144460	internal	253371	9390	3.706	AC019231.1	2	DELN	NA	NA	NA	NA	NA	UP_miRNA	19	19	2453
ENSG00000144488	internal	32978	3286	9.964	ESPNL	2	BOTH	NA	NA	NA	NA	NA	UP_miRNA	13	13	1555
ENSG00000144560	internal	164662	1322	0.803	VGLL4	3	DELN	NA	NA	IP_miRNA	3	3	UP_miRNA	37	68	2486
ENSG00000144619	internal	819133	1154	0.141	CNTN4	3	DELN	NA	NA	NA	NA	NA	UP_miRNA	51	130	1741
ENSG00000144648	internal	47664	700	1.469	CCBP2	3	BOTH	NA	NA	NA	NA	NA	UP_miRNA	10	10	1625
ENSG00000144668	internal	367469	1749	0.476	ITGA9	3	BOTH	NA	NA	IP_miRNA	1	1	UP_miRNA	21	36	801
ENSG00000144677	internal	122292	8407	6.875	CTDSPL	3	DELN	NA	NA	IP_miRNA	8	8	UP_miRNA	49	94	3602
ENSG00000144868	internal	357803	9883	2.762	TMEM108	3	DELN	NA	NA	NA	NA	NA	UP_miRNA	30	31	225
ENSG00000145113	internal	64239	621	0.967	MUC4	3	DELN	NA	NA	NA	NA	NA	UP_miRNA	51	51	3089
ENSG00000145147	internal	365554	1290	0.353	SLIT2	4	DELN	NA	NA	NA	NA	NA	UP_miRNA	34	57	156
ENSG00000145241	internal	78531	1027	1.308	CENPC1	4	DELN	NA	NA	NA	NA	NA	UP_miRNA	49	49	334
ENSG00000145242	internal	345864	36357	10.512	EPHA5	4	DELN	NA	NA	NA	NA	NA	UP_miRNA	17	37	186
ENSG00000145244	internal	244042	6362	2.607	CORIN	4	DELN	NA	NA	NA	NA	NA	UP_miRNA	13	17	1720
ENSG00000145284	internal	169321	4773	2.819	SCD5	4	BOTH	NA	NA	NA	NA	NA	UP_miRNA	27	27	1790
ENSG00000145348	internal	270556	6793	2.511	AC004053.1	4	DELN	NA	NA	NA	NA	NA	UP_miRNA	7	7	487
ENSG00000145362	internal	339053	1827	0.539	ANK2	4	DELN	MONO	NA	NA	NA	NA	UP_miRNA	73	197	2258
ENSG00000145416	internal	326996	1174	0.359	Mar-01	4	DELN	NA	NA	NA	NA	NA	UP_miRNA	15	17	1612
ENSG00000145451	internal	187268	1766	0.943	GLRA3	4	DELN	NA	NA	NA	NA	NA	UP_miRNA	31	35	1739
ENSG00000145555	internal	221704	605	0.273	MYO10	5	DELN	NA	NA	IP_miRNA	2	2	UP_miRNA	30	47	4782
ENSG00000145743	internal	521663	789	0.151	FBXL17	5	DELN	NA	NA	NA	NA	NA	UP_miRNA	19	27	2609
ENSG00000145808	internal	278274	1076	0.387	ADAMTS19	5	DELN	NA	NA	NA	NA	NA	UP_miRNA	20	21	1465
ENSG00000145819	internal	458614	1737	0.379	ARHGAP26	5	DELN	MONO	NA	NA	NA	NA	UP_miRNA	22	29	6565
ENSG00000145888	internal	102236	3572	3.494	GLRA1	5	DELN	NA	NA	NA	NA	NA	UP_miRNA	21	22	66
ENSG00000145934	internal	979319	673	0.069	ODZ2	5	DELN	NA	NA	NA	NA	NA	UP_miRNA	33	48	1346
ENSG00000146038	internal	186298	2295	1.232	DCDC2	6	DELN	NA	NA	IP_miRNA	1	1	UP_miRNA	11	16	2975
ENSG00000146147	internal	247368	6071	2.454	C6orf142	6	DELN	NA	NA	NA	NA	NA	UP_miRNA	46	84	759
ENSG00000146151	internal	144845	4023	2.777	HMGCLL1	6	DELN	NA	NA	NA	NA	NA	UP_miRNA	35	53	1292
ENSG00000146276	internal	39089	593	1.517	GABRR1	6	DELN	NA	NA	NA	NA	NA	UP_miRNA	19	26	517
ENSG00000146285	internal	122155	8968	7.341	SCML4	6	LOW	NA	NA	NA	NA	NA	UP_miRNA	43	52	3037
ENSG00000146350	internal	255018	6620	2.596	C6orf170	6	DELN	NA	NA	NA	NA	NA	UP_miRNA	7	9	1290
ENSG00000146540	internal	141252	2796	1.979	C7orf50	7	BOTH	NA	NA	NA	NA	NA	UP_miRNA	43	45	619
ENSG00000146555	internal	967553	1004	0.104	SDK1	7	DELN	NA	NA	IP_miRNA	1	1	UP_miRNA	11	15	3616
ENSG00000146592	internal	526572	1179	0.224	CREB5	7	DELN	MONO	NA	NA	NA	NA	UP_miRNA	67	91	6615
ENSG00000146648	internal	188306	988	0.525	EGFR	7	DELN	MONO	NA	NA	NA	NA	UP_miRNA	31	35	1720
ENSG00000146733	internal	40523	1602	3.953	PSPH	7	LOW	NA	NA	NA	NA	NA	UP_miRNA	3	4	724
ENSG00000146918	internal	73518	8828	12.008	NCAPG2	7	BOTH	NA	NA	NA	NA	NA	UP_miRNA	42	42	1668
ENSG00000147408	internal	278423	3186	1.144	CSGALNACT1	8	DELN	NA	NA	NA	NA	NA	UP_miRNA	18	22	1619
ENSG00000147454	internal	43701	922	2.11	SLC25A37	8	DELN	NA	NA	NA	NA	NA	UP_miRNA	30	40	695
ENSG00000147459	internal	228382	3931	1.721	DOCK5	8	DELN	MONO	NA	IP_miRNA	4	4	UP_miRNA	47	81	1805
ENSG00000148053	internal	355040	786	0.221	NTRK2	9	DELN	MONO	NA	NA	NA	NA	UP_miRNA	18	24	6081
ENSG00000148082	internal	165612	1711	1.033	SHC3	9	LOW	NA	NA	NA	NA	NA	UP_miRNA	22	23	291
ENSG00000148090	internal	148071	1819	1.228	AUH	9	DELN	NA	NA	IP_miRNA	2	2	UP_miRNA	39	97	525
ENSG00000148143	internal	150538	2492	1.655	ZNF462	9	DELN	NA	NA	IP_miRNA	2	2	UP_miRNA	33	50	2604
ENSG00000148219	internal	989811	2757	0.279	ASTN2	9	LOW	NA	NA	NA	NA	NA	UP_miRNA	43	57	2632
ENSG00000148459	internal	49130	2740	5.577	PDSS1	10	DELN	NA	NA	NA	NA	NA	UP_miRNA	67	85	458
ENSG00000148498	internal	705761	1774	0.251	PARD3	10	DELN	NA	NA	NA	NA	NA	UP_miRNA	25	30	1608
ENSG00000148655	internal	1125923	5397	0.479	C10orf11	10	DELN	MONO	NA	NA	NA	NA	UP_miRNA	10	10	87
ENSG00000148814	internal	113411	546	0.481	LRRC27	10	DELN	NA	NA	NA	NA	NA	UP_miRNA	54	56	5212
ENSG00000149179	internal	227677	5561	2.442	C11orf49	11	DELN	NA	NA	NA	NA	NA	UP_miRNA	33	35	1051
ENSG00000149294	internal	317042	2638	0.832	NCAM1	11	DELN	NA	NA	IP_miRNA	2	2	UP_miRNA	48	66	3024
ENSG00000149328	internal	80537	681	0.846	GLB1L2	11	LOW	NA	NA	NA	NA	NA	UP_miRNA	3	3	922
ENSG00000149403	internal	326162	6184	1.896	GRIK4	11	DELN	MONO	NA	NA	NA	NA	UP_miRNA	12	12	163
ENSG00000149651	internal	3481	1231	35.363	SPINT4	20	DELN	NA	NA	NA	NA	NA	UP_miRNA	4	4	194
ENSG00000150054	internal	231146	7533	3.259	MPP7	10	DELN	NA	NA	NA	NA	NA	UP_miRNA	7	10	3072
ENSG00000150076	internal	315141	5772	1.832	C10orf68	10	LOW	NA	NA	NA	NA	NA	UP_miRNA	64	76	358
ENSG00000150275	internal	1825172	23496	1.287	PCDH15	10	BOTH	NA	NA	NA	NA	NA	UP_miRNA	28	31	3808
ENSG00000150361	internal	407866	5274	1.293	KLHL1	13	BOTH	NA	NA	NA	NA	NA	UP_miRNA	17	29	1108
ENSG00000150477	internal	396208	2759	0.696	KIAA1328	18	DELN	NA	NA	NA	NA	NA	UP_miRNA	1	1	3097
ENSG00000150672	internal	2172262	2912	0.134	DLG2	11	DELN	NA	NA	NA	NA	NA	UP_miRNA	16	25	4808
ENSG00000150722	internal	145531	660	0.454	PPP1R1C	2	DELN	NA	NA	NA	NA	NA	UP_miRNA	20	20	2431
ENSG00000150760	internal	556758	634	0.114	DOCK1	10	DELN	NA	NA	NA	NA	NA	UP_miRNA	15	18	1089
ENSG00000151025	internal	426869	641	0.15	GPR158	10	DELN	MONO	NA	NA	NA	NA	UP_miRNA	25	27	2955
ENSG00000151067	internal	644652	12484	1.937	CACNA1C	12	DELN	NA	NA	NA	NA	NA	UP_miRNA	41	68	6750
ENSG00000151229	internal	351069	14202	4.045	SLC2A13	12	DELN	MONO	NA	NA	NA	NA	UP_miRNA	17	23	5005
ENSG00000151240	internal	414087	5374	1.298	DIP2C	10	DELN	NA	NA	NA	NA	NA	UP_miRNA	52	70	1833
ENSG00000151247	internal	49063	4708	9.596	EIF4E	4	LOW	NA	NA	IP_miRNA	6	6	UP_miRNA	43	75	966
ENSG00000151322	internal	864934	601	0.069	NPAS3	14	BOTH	MONO	NA	NA	NA	NA	UP_miRNA	43	70	3067
ENSG00000151338	internal	353308	1546	0.438	MIPOL1	14	DELN	NA	NA	NA	NA	NA	UP_miRNA	36	66	4287
ENSG00000151360	internal	44477	4969	11.172	ALLC	2	DELN	NA	NA	NA	NA	NA	UP_miRNA	8	8	108
ENSG00000151376	internal	231278	778	0.336	ME3	11	DELN	MONO	NA	NA	NA	NA	UP_miRNA	27	27	171
ENSG00000151468	internal	203026	4052	1.996	CCDC3	10	DELN	NA	NA	NA	NA	NA	UP_miRNA	8	13	1789
ENSG00000151474	internal	687178	462	0.067	FRMD4A	10	LOW	MONO	NA	NA	NA	NA	UP_miRNA	64	106	4976
ENSG00000151490	internal	274849	5299	1.928	PTPRO	12	DELN	NA	NA	IP_miRNA	1	1	UP_miRNA	25	82	1328
ENSG00000151575	internal	80428	9093	11.306	TEX9	15	DELN	NA	NA	NA	NA	NA	UP_miRNA	39	39	232
ENSG00000151623	internal	363729	1762	0.484	NR3C2	4	DELN	NA	NA	NA	NA	NA	UP_miRNA	42	88	2918
ENSG00000151718	internal	221485	3958	1.787	WWC2	4	DELN	NA	NA	NA	NA	NA	UP_miRNA	12	18	5048
ENSG00000151746	internal	270961	4749	1.753	BICD1	12	DELN	NA	NA	NA	NA	NA	UP_miRNA	11	11	696
ENSG00000151789	internal	330148	2236	0.677	ZNF659	3	DELN	NA	NA	NA	NA	NA	UP_miRNA	10	10	37
ENSG00000151948	internal	131429	2629	2	GLT1D1	12	DELN	NA	NA	NA	NA	NA	UP_miRNA	7	7	1874
ENSG00000151952	internal	831612	3891	0.468	TMEM132D	12	BOTH	NA	NA	NA	NA	NA	UP_miRNA	7	7	2147
ENSG00000151967	internal	623513	1994	0.32	SCHIP1	3	BOTH	NA	NA	IP_miRNA	2	2	UP_miRNA	48	69	559
ENSG00000152061	internal	831183	5237	0.63	RABGAP1L	1	DELN	NA	NA	NA	NA	NA	UP_miRNA	100	107	1331
ENSG00000152192	internal	4460	1534	34.395	POU4F1	13	DELN	NA	NA	IP_miRNA	2	2	UP_miRNA	40	56	2314
ENSG00000152208	internal	1469900	2238	0.152	GRID2	4	DELN	MONO	NA	NA	NA	NA	UP_miRNA	9	9	2058
ENSG00000152217	internal	383911	1386	0.361	SETBP1	18	DELN	MONO	NA	NA	NA	NA	UP_miRNA	16	18	1110
ENSG00000152348	internal	282895	5438	1.922	ATG10	5	BOTH	NA	NA	NA	NA	NA	UP_miRNA	33	34	886
ENSG00000152402	internal	331262	3423	1.033	GUCY1A2	11	DELN	NA	NA	IP_miRNA	1	1	UP_miRNA	6	10	365
ENSG00000152404	internal	131483	18188	13.833	CWF19L2	11	BOTH	NA	NA	NA	NA	NA	UP_miRNA	35	35	553
ENSG00000152492	internal	63143	6902	10.931	CCDC50	3	DELN	NA	NA	NA	NA	NA	UP_miRNA	49	49	467
ENSG00000152495	internal	260665	5205	1.997	CAMK4	5	LOW	NA	NA	NA	NA	NA	UP_miRNA	15	17	582
ENSG00000152558	internal	56718	3946	6.957	TMEM123	11	DELN	NA	NA	NA	NA	NA	UP_miRNA	4	4	2540
ENSG00000152689	internal	128427	3221	2.508	RASGRP3	2	DELN	NA	NA	NA	NA	NA	UP_miRNA	10	10	2013
ENSG00000152822	internal	409817	5336	1.302	GRM1	6	DELN	NA	NA	IP_miRNA	5	5	UP_miRNA	33	57	3748
ENSG00000152894	internal	551827	4804	0.871	PTPRK	6	DELN	MONO	NA	NA	NA	NA	UP_miRNA	99	121	4600
ENSG00000152910	internal	281960	4897	1.737	CNTNAP4	16	DELN	NA	NA	NA	NA	NA	UP_miRNA	30	32	555
ENSG00000152932	internal	268467	3868	1.441	RAB3C	5	DELN	NA	NA	IP_miRNA	1	1	UP_miRNA	31	38	227
ENSG00000152936	internal	77163	3068	3.976	IFLTD1	12	DELN	NA	NA	NA	NA	NA	UP_miRNA	36	36	401
ENSG00000152969	internal	174393	2907	1.667	JAKMIP1	4	DELN	MONO	NA	NA	NA	NA	UP_miRNA	74	148	216
ENSG00000153107	internal	115100	47805	41.533	ANAPC1	2	BOTH	NA	NA	NA	NA	NA	UP_miRNA	27	28	226
ENSG00000153162	internal	154951	1057	0.682	BMP6	6	DELN	NA	NA	NA	NA	NA	UP_miRNA	11	15	1385
ENSG00000153214	internal	61817	2021	3.269	TMEM87B	2	DELN	NA	NA	NA	NA	NA	UP_miRNA	25	31	910
ENSG00000153237	internal	285159	1320	0.463	CCDC148	2	DELN	NA	NA	NA	NA	NA	UP_miRNA	50	56	674
ENSG00000153253	internal	116546	2135	1.832	SCN3A	2	DELN	NA	NA	IP_miRNA	8	8	UP_miRNA	48	97	2628
ENSG00000153707	internal	704490	1438	0.204	PTPRD	9	DELN	NA	NA	NA	NA	NA	UP_miRNA	51	90	3628
ENSG00000153786	internal	37070	2773	7.48	ZDHHC7	16	DELN	NA	NA	NA	NA	NA	UP_miRNA	29	56	1877
ENSG00000153936	internal	254557	814	0.32	HS2ST1	1	DELN	NA	NA	NA	NA	NA	UP_miRNA	78	83	5285
ENSG00000153944	internal	423369	1992	0.471	MSI2	17	DELN	NA	NA	NA	NA	NA	UP_miRNA	23	28	1351
ENSG00000153956	internal	493614	3705	0.751	CACNA2D1	7	LOW	MONO	NA	NA	NA	NA	UP_miRNA	11	20	1427
ENSG00000154027	internal	277989	6711	2.414	AK5	1	DELN	NA	NA	NA	NA	NA	UP_miRNA	18	22	1295
ENSG00000154162	internal	1102757	47794	4.334	CDH12	5	DELN	NA	NA	NA	NA	NA	UP_miRNA	21	29	871
ENSG00000154175	internal	244134	1553	0.636	ABI3BP	3	DELN	NA	NA	NA	NA	NA	UP_miRNA	51	64	1158
ENSG00000154188	internal	248561	1510	0.607	ANGPT1	8	BOTH	NA	NA	NA	NA	NA	UP_miRNA	9	11	2837
ENSG00000154217	internal	315722	13483	4.271	PITPNC1	17	DELN	MONO	NA	NA	NA	NA	UP_miRNA	31	52	952
ENSG00000154229	internal	508109	786	0.155	PRKCA	17	DELN	MONO	NA	NA	NA	NA	UP_miRNA	13	22	6707
ENSG00000154274	internal	137851	590	0.428	C4orf19	4	DELN	NA	NA	NA	NA	NA	UP_miRNA	32	35	826
ENSG00000154553	internal	33746	2457	7.281	PDLIM3	4	DELN	NA	NA	IP_miRNA	1	1	UP_miRNA	37	40	1250
ENSG00000154611	internal	59504	3930	6.605	PSMA8	18	BOTH	NA	NA	NA	NA	NA	UP_miRNA	20	20	944
ENSG00000154645	internal	366111	3494	0.954	CHODL	21	DELN	NA	NA	IP_miRNA	1	1	UP_miRNA	27	38	1335
ENSG00000154928	internal	465052	1806	0.388	EPHB1	3	DELN	MONO	NA	NA	NA	NA	UP_miRNA	9	9	1343
ENSG00000154975	internal	529487	1404	0.265	CA10	17	BOTH	MONO	NA	NA	NA	NA	UP_miRNA	41	65	1270
ENSG00000155052	internal	890049	591	0.066	CNTNAP5	2	DELN	NA	NA	NA	NA	NA	UP_miRNA	22	22	999
ENSG00000155087	internal	9381	1588	16.928	ODF1	8	DELN	NA	NA	NA	NA	NA	UP_miRNA	15	17	134
ENSG00000155093	internal	1048731	911	0.087	PTPRN2	7	BOTH	NA	NA	NA	NA	NA	UP_miRNA	8	8	1658
ENSG00000155363	internal	26253	4979	18.965	MOV10	1	DELN	NA	NA	IP_miRNA	1	1	UP_miRNA	19	30	232
ENSG00000155754	internal	131745	1632	1.239	ALS2CR11	2	DELN	NA	NA	NA	NA	NA	UP_miRNA	29	29	178
ENSG00000155816	internal	389483	1597	0.41	FMN2	1	DELN	NA	NA	NA	NA	NA	UP_miRNA	26	36	1035
ENSG00000155833	internal	29229	2759	9.439	CYLC2	9	DELN	NA	NA	NA	NA	NA	UP_miRNA	5	5	1051
ENSG00000155886	internal	270949	713	0.263	SLC24A2	9	DELN	NA	NA	NA	NA	NA	UP_miRNA	9	13	173
ENSG00000155897	internal	262119	2092	0.798	ADCY8	8	DELN	NA	NA	NA	NA	NA	UP_miRNA	4	4	82
ENSG00000155974	internal	329955	558	0.169	GRIP1	12	DELN	NA	NA	NA	NA	NA	UP_miRNA	12	16	3
ENSG00000156030	internal	72063	5533	7.678	C14orf43	14	DELN	NA	NA	NA	NA	NA	UP_miRNA	22	25	4170
ENSG00000156049	internal	224675	1826	0.813	GNA14	9	DELN	NA	NA	NA	NA	NA	UP_miRNA	52	63	346
ENSG00000156103	internal	290254	2255	0.777	MMP16	8	DELN	MONO	NA	IP_miRNA	5	5	UP_miRNA	49	71	4225
ENSG00000156170	internal	162898	5639	3.462	C8orf38	8	DELN	NA	NA	NA	NA	NA	UP_miRNA	12	12	991
ENSG00000156218	internal	385757	1676	0.434	ADAMTSL3	15	DELN	NA	NA	IP_miRNA	3	3	UP_miRNA	32	66	2036
ENSG00000156234	internal	100081	5023	5.019	CXCL13	4	DELN	NA	NA	NA	NA	NA	UP_miRNA	16	17	793
ENSG00000156564	internal	195851	2170	1.108	LRFN2	6	DELN	NA	NA	NA	NA	NA	UP_miRNA	25	30	353
ENSG00000156639	internal	335091	1347	0.402	ZFAND3	6	DELN	NA	NA	NA	NA	NA	UP_miRNA	45	62	2232
ENSG00000156687	internal	558878	6084	1.089	UNC5D	8	DELN	NA	NA	NA	NA	NA	UP_miRNA	22	39	4099
ENSG00000156738	internal	14944	1072	7.173	MS4A1	11	DELN	NA	NA	NA	NA	NA	UP_miRNA	5	6	2284
ENSG00000156958	internal	174027	3096	1.779	GALK2	15	DELN	NA	NA	NA	NA	NA	UP_miRNA	15	15	1646
ENSG00000156959	internal	55441	1756	3.167	LHFPL4	3	DELN	NA	NA	NA	NA	NA	UP_miRNA	4	4	3849
ENSG00000157211	internal	56730	2953	5.205	CDCP2	1	DELN	NA	NA	NA	NA	NA	UP_miRNA	30	30	525
ENSG00000157349	internal	34658	2609	7.528	DDX19B	16	DELN	NA	NA	IP_miRNA	2	2	UP_miRNA	36	67	244
ENSG00000157423	internal	423278	2456	0.58	HYDIN	16	LOW	NA	NA	NA	NA	NA	UP_miRNA	49	50	909
ENSG00000157551	internal	45086	3996	8.863	KCNJ15	21	DELN	NA	NA	NA	NA	NA	UP_miRNA	9	9	1437
ENSG00000157554	internal	281670	1942	0.689	ERG	21	DELN	NA	NA	NA	NA	NA	UP_miRNA	27	83	3376
ENSG00000157617	internal	68781	3307	4.808	C2DC2	21	DELN	NA	NA	NA	NA	NA	UP_miRNA	18	21	4014
ENSG00000157654	internal	531721	934	0.176	AKAP2	9	DELN	NA	NA	NA	NA	NA	UP_miRNA	25	43	8051
ENSG00000157869	internal	116614	1271	1.09	RAB28	4	DELN	NA	NA	NA	NA	NA	UP_miRNA	27	48	833
ENSG00000158258	internal	632414	1641	0.259	CLSTN2	3	DELN	NA	NA	NA	NA	NA	UP_miRNA	10	12	1535
ENSG00000158321	internal	1193201	7175	0.601	AUTS2	7	DELN	MONO	NA	NA	NA	NA	UP_miRNA	30	38	1858
ENSG00000158458	internal	195620	1370	0.7	NRG2	5	DELN	MONO	NA	NA	NA	NA	UP_miRNA	20	32	1573
ENSG00000158545	internal	61414	3261	5.31	ZC3H18	16	DELN	NA	NA	NA	NA	NA	UP_miRNA	15	21	613
ENSG00000158825	internal	29955	1128	3.766	CDA	1	DELN	NA	NA	NA	NA	NA	UP_miRNA	43	76	337
ENSG00000158901	internal	28175	3066	10.882	WFDC8	20	DELN	NA	NA	NA	NA	NA	UP_miRNA	71	73	464
ENSG00000159023	internal	233331	1884	0.807	EPB41	1	DELN	NA	NA	NA	NA	NA	UP_miRNA	31	39	3634
ENSG00000159216	internal	261541	1710	0.654	RUNX1	21	BOTH	NA	NA	IP_miRNA	4	4	UP_miRNA	72	194	4331
ENSG00000159267	internal	239308	6453	2.697	HLCS	21	DELN	MONO	NA	IP_miRNA	2	2	UP_miRNA	9	14	3351
ENSG00000159339	internal	55806	3045	5.456	PADI4	1	BOTH	NA	NA	NA	NA	NA	UP_miRNA	70	72	429
ENSG00000159433	internal	33359	6059	18.163	AC090510.4	15	DELN	NA	NA	NA	NA	NA	UP_miRNA	11	11	6681
ENSG00000159792	internal	36374	4841	13.309	PSKH1	16	DELN	NA	NA	IP_miRNA	4	4	UP_miRNA	40	56	2032
ENSG00000159842	internal	176372	491	0.278	ABR	17	LOW	MONO	NA	IP_miRNA	4	4	UP_miRNA	46	91	2560
ENSG00000160207	internal	130302	3297	2.53	HSF2BP	21	DELN	NA	NA	NA	NA	NA	UP_miRNA	36	36	561
ENSG00000160209	internal	43214	1601	3.705	PDXK	21	DELN	NA	NA	NA	NA	NA	UP_miRNA	13	13	6336
ENSG00000160216	internal	122360	7819	6.39	AGPAT3	21	DELN	NA	NA	NA	NA	NA	UP_miRNA	8	14	5202
ENSG00000160285	internal	40327	1056	2.619	LSS	21	LOW	NA	NA	NA	NA	NA	UP_miRNA	46	46	1975
ENSG00000160293	internal	230711	1265	0.548	VAV2	9	LOW	NA	NA	NA	NA	NA	UP_miRNA	26	35	2168
ENSG00000160294	internal	51165	1155	2.257	MCM3AP	21	DELN	NA	NA	NA	NA	NA	UP_miRNA	23	27	135
ENSG00000160299	internal	121624	2641	2.171	PCNT	21	DELN	NA	NA	NA	NA	NA	UP_miRNA	47	48	8199
ENSG00000160551	internal	153560	4409	2.871	TAOK1	17	DELN	NA	NA	IP_miRNA	2	2	UP_miRNA	30	54	1462
ENSG00000160584	internal	255020	1259	0.494	AP006216.9	11	DELN	NA	NA	NA	NA	NA	UP_miRNA	20	28	2241
ENSG00000160799	internal	55018	928	1.687	CCDC12	3	DELN	NA	NA	NA	NA	NA	UP_miRNA	46	46	326
ENSG00000160963	internal	196204	482	0.246	EMID2	7	DELN	NA	NA	NA	NA	NA	UP_miRNA	8	8	1494
ENSG00000160967	internal	467958	3111	0.665	CUX1	7	BOTH	NA	NA	NA	NA	NA	UP_miRNA	37	50	999
ENSG00000160972	internal	12083	3096	25.623	PPP1R16A	8	DELN	NA	NA	NA	NA	NA	UP_miRNA	47	48	217
ENSG00000161542	internal	42917	1488	3.467	PRPSAP1	17	DELN	NA	NA	NA	NA	NA	UP_miRNA	29	29	608
ENSG00000161791	internal	69474	900	1.295	FMNL3	12	DELN	NA	NA	NA	NA	NA	UP_miRNA	18	29	7874
ENSG00000162341	internal	41723	1171	2.807	TPCN2	11	LOW	NA	NA	NA	NA	NA	UP_miRNA	9	10	2997
ENSG00000162383	internal	55394	1383	2.497	SLC1A7	1	DELN	NA	NA	NA	NA	NA	UP_miRNA	34	45	825
ENSG00000162390	internal	86517	6750	7.802	ACOT11	1	DELN	NA	NA	NA	NA	NA	UP_miRNA	18	18	1215
ENSG00000162398	internal	36190	3809	10.525	C1orf177	1	DELN	NA	NA	NA	NA	NA	UP_miRNA	62	93	478
ENSG00000162415	internal	190173	10875	5.718	ZSWIM5	1	DELN	NA	NA	NA	NA	NA	UP_miRNA	11	11	2048
ENSG00000162419	internal	50622	1317	2.602	GMEB1	1	DELN	NA	NA	NA	NA	NA	UP_miRNA	8	11	4580
ENSG00000162599	internal	591099	2037	0.345	NFIA	1	DELN	NA	NA	NA	NA	NA	UP_miRNA	56	120	1037
ENSG00000162618	internal	119209	4094	3.434	ELTD1	1	DELN	NA	NA	NA	NA	NA	UP_miRNA	20	28	1390
ENSG00000162641	internal	41185	4918	11.941	C1orf62	1	DELN	NA	NA	NA	NA	NA	UP_miRNA	83	116	980
ENSG00000162670	internal	379963	4728	1.244	FAM5C	1	LOW	NA	NA	NA	NA	NA	UP_miRNA	56	68	351
ENSG00000162779	internal	189014	2118	1.121	C1orf125	1	DELN	NA	NA	NA	NA	NA	UP_miRNA	53	89	1428
ENSG00000162782	internal	99658	669	0.671	TDRD5	1	DELN	NA	NA	NA	NA	NA	UP_miRNA	39	73	327
ENSG00000162849	internal	547702	11181	2.041	KIF26B	1	DELN	NA	NA	NA	NA	NA	UP_miRNA	17	20	520
ENSG00000162852	internal	102099	2074	2.031	C1orf71	1	DELN	NA	NA	NA	NA	NA	UP_miRNA	22	27	2654
ENSG00000163002	internal	44164	519	1.175	NUP35	2	DELN	NA	NA	NA	NA	NA	UP_miRNA	55	81	926
ENSG00000163050	internal	90010	2076	2.306	CABC1	1	DELN	NA	NA	NA	NA	NA	UP_miRNA	37	56	808
ENSG00000163297	internal	167902	2862	1.705	ANTXR2	4	LOW	NA	NA	NA	NA	NA	UP_miRNA	31	54	1858
ENSG00000163331	internal	58466	976	1.669	DAPL1	2	DELN	NA	NA	NA	NA	NA	UP_miRNA	27	27	172
ENSG00000163430	internal	56717	3506	6.182	FSTL1	3	DELN	NA	NA	NA	NA	NA	UP_miRNA	15	23	2672
ENSG00000163485	internal	76752	1162	1.514	ADORA1	1	DELN	NA	NA	NA	NA	NA	UP_miRNA	12	21	1657
ENSG00000163486	internal	121587	47456	39.03	SRGAP2	1	LOW	NA	NA	NA	NA	NA	UP_miRNA	1	1	3432
ENSG00000163526	internal	5965	475	7.963	TUBA4B	2	DELN	NA	NA	NA	NA	NA	UP_miRNA	37	40	489
ENSG00000163565	internal	55188	7066	12.804	IFI16	1	BOTH	NA	NA	NA	NA	NA	UP_miRNA	31	92	254
ENSG00000163590	internal	314721	5721	1.818	PPM1L	3	DELN	NA	NA	NA	NA	NA	UP_miRNA	8	8	1872
ENSG00000163618	internal	477033	2139	0.448	CADPS	3	DELN	MONO	NA	IP_miRNA	2	2	UP_miRNA	42	92	1059
ENSG00000163638	internal	172033	2446	1.422	ADAMTS9	3	LOW	NA	NA	NA	NA	NA	UP_miRNA	35	60	1470
ENSG00000163689	internal	307979	9861	3.202	C3orf67	3	BOTH	NA	NA	NA	NA	NA	UP_miRNA	35	36	450
ENSG00000163738	internal	179819	5087	2.829	MTHFD2L	4	DELN	NA	NA	NA	NA	NA	UP_miRNA	36	37	1283
ENSG00000163873	internal	233231	1831	0.785	GRIK3	1	DELN	NA	NA	NA	NA	NA	UP_miRNA	38	41	838
ENSG00000163935	internal	141443	794	0.561	SFMBT1	3	DELN	NA	NA	IP_miRNA	3	3	UP_miRNA	69	124	524
ENSG00000163959	internal	16917	1074	6.349	AC069257.28	3	DELN	NA	NA	NA	NA	NA	UP_miRNA	46	46	229
ENSG00000163995	internal	192453	3680	1.912	ABLIM2	4	DELN	NA	NA	NA	NA	NA	UP_miRNA	31	33	688
ENSG00000164100	internal	225023	4614	2.05	NDST3	4	DELN	NA	NA	NA	NA	NA	UP_miRNA	7	8	2920
ENSG00000164116	internal	65599	4078	6.217	GUCY1A3	4	DELN	NA	NA	NA	NA	NA	UP_miRNA	9	10	2093
ENSG00000164134	internal	89847	4838	5.385	NARG1	4	DELN	NA	NA	IP_miRNA	21	21	UP_miRNA	107	201	3284
ENSG00000164182	internal	207819	1331	0.64	NDUFAF2	5	DELN	NA	NA	NA	NA	NA	UP_miRNA	8	8	70
ENSG00000164323	internal	33730	1939	5.749	KIAA1430	4	DELN	NA	NA	NA	NA	NA	UP_miRNA	11	11	NA
ENSG00000164418	internal	671267	615	0.092	GRIK2	6	DELN	NA	NA	NA	NA	NA	UP_miRNA	59	127	1752
ENSG00000164440	internal	51956	5153	9.918	TXLNB	6	DELN	NA	NA	NA	NA	NA	UP_miRNA	26	34	2462
ENSG00000164494	internal	306993	1521	0.495	PDSS2	6	DELN	NA	NA	NA	NA	NA	UP_miRNA	57	67	2060
ENSG00000164512	internal	133680	1136	0.85	ANKRD55	5	DELN	NA	NA	NA	NA	NA	UP_miRNA	29	29	503
ENSG00000164543	internal	44286	7102	16.037	STK17A	7	DELN	NA	NA	NA	NA	NA	UP_miRNA	23	25	2536
ENSG00000164574	internal	229516	3311	1.443	GALNT10	5	LOW	NA	NA	NA	NA	NA	UP_miRNA	15	32	3278
ENSG00000164588	internal	436853	960	0.22	HCN1	5	LOW	NA	NA	NA	NA	NA	UP_miRNA	14	14	2655
ENSG00000164756	internal	225733	2681	1.188	SLC30A8	8	DELN	NA	NA	NA	NA	NA	UP_miRNA	3	4	4030
ENSG00000164796	internal	1214082	6043	0.498	CSMD3	8	DELN	NA	NA	IP_miRNA	1	1	UP_miRNA	32	90	1839
ENSG00000164815	internal	81674	2149	2.631	ORC5L	7	DELN	NA	NA	IP_miRNA	5	5	UP_miRNA	64	104	505
ENSG00000164944	internal	65089	3028	4.652	KIAA1429	8	DELN	NA	NA	NA	NA	NA	UP_miRNA	9	11	334
ENSG00000164989	internal	421027	6986	1.659	C9orf93	9	DELN	NA	NA	NA	NA	NA	UP_miRNA	20	21	2197
ENSG00000165029	internal	147154	1622	1.102	ABCA1	9	DELN	NA	NA	IP_miRNA	11	11	UP_miRNA	111	187	3313
ENSG00000165061	internal	367231	545	0.148	ZMAT4	8	DELN	NA	NA	NA	NA	NA	UP_miRNA	7	10	1629
ENSG00000165072	internal	183369	1231	0.671	MAMDC2	9	DELN	NA	NA	NA	NA	NA	UP_miRNA	29	54	940
ENSG00000165078	internal	324172	4806	1.483	CPA6	8	DELN	NA	NA	NA	NA	NA	UP_miRNA	36	36	330
ENSG00000165124	internal	214630	3443	1.604	SVEP1	9	DELN	NA	NA	NA	NA	NA	UP_miRNA	84	90	1288
ENSG00000165424	internal	63299	1323	2.09	ZCCHC24	10	DELN	NA	NA	IP_miRNA	4	4	UP_miRNA	37	76	4016
ENSG00000165471	internal	6318	2626	41.564	MBL2	10	DELN	NA	NA	NA	NA	NA	UP_miRNA	1	2	2754
ENSG00000165495	internal	268727	3364	1.252	PKNOX2	11	DELN	NA	NA	IP_miRNA	3	3	UP_miRNA	30	46	1997
ENSG00000165632	internal	196214	1422	0.725	TAF3	10	DELN	NA	NA	NA	NA	NA	UP_miRNA	7	9	NA
ENSG00000165695	internal	153232	5063	3.304	C9orf98	9	DELN	NA	NA	NA	NA	NA	UP_miRNA	11	21	108
ENSG00000165714	internal	109784	4375	3.985	LOH12CR1	12	DELN	NA	NA	NA	NA	NA	UP_miRNA	14	14	1128
ENSG00000165730	internal	67895	9714	14.307	STOX1	10	DELN	NA	NA	NA	NA	NA	UP_miRNA	49	49	451
ENSG00000165973	internal	905865	1990	0.22	NELL1	11	DELN	MONO	NA	NA	NA	NA	UP_miRNA	43	46	432
ENSG00000165995	internal	401186	560	0.14	CACNB2	10	BOTH	MONO	NA	IP_miRNA	10	10	UP_miRNA	74	370	2138
ENSG00000166035	internal	158306	1307	0.826	LIPC	15	LOW	MONO	NA	NA	NA	NA	UP_miRNA	5	5	47
ENSG00000166171	internal	21328	559	2.621	RP11-529I10.4	10	DELN	NA	NA	NA	NA	NA	UP_miRNA	34	63	231
ENSG00000166323	internal	136329	11197	8.213	C11orf65	11	LOW	NA	NA	NA	NA	NA	UP_miRNA	16	16	1634
ENSG00000166348	internal	128113	7413	5.786	USP54	10	DELN	NA	NA	NA	NA	NA	UP_miRNA	64	70	1091
ENSG00000166352	internal	64752	7465	11.529	C11orf74	11	DELN	NA	NA	NA	NA	NA	UP_miRNA	24	38	85
ENSG00000166377	internal	308882	1348	0.436	ATP9B	18	DELN	NA	NA	NA	NA	NA	UP_miRNA	15	18	1564
ENSG00000166415	internal	249138	775	0.311	WDR72	15	DELN	NA	NA	NA	NA	NA	UP_miRNA	7	7	3958
ENSG00000166471	internal	34093	686	2.012	TMEM41B	11	DELN	NA	NA	NA	NA	NA	UP_miRNA	44	44	438
ENSG00000166473	internal	119493	6713	5.618	PKD1L2	16	BOTH	NA	NA	NA	NA	NA	UP_miRNA	47	47	918
ENSG00000166478	internal	68003	5380	7.911	ZNF143	11	DELN	NA	NA	NA	NA	NA	UP_miRNA	22	24	911
ENSG00000166501	internal	384241	4183	1.089	PRKCB	16	DELN	NA	NA	IP_miRNA	1	1	UP_miRNA	39	47	1165
ENSG00000166532	internal	79634	4020	5.048	RIMKLB	12	DELN	MONO	NA	NA	NA	NA	UP_miRNA	26	26	3
ENSG00000166535	internal	54230	3747	6.909	A2ML1	12	DELN	NA	NA	NA	NA	NA	UP_miRNA	50	50	727
ENSG00000166575	internal	285668	2821	0.988	TMEM135	11	DELN	NA	NA	NA	NA	NA	UP_miRNA	31	39	2192
ENSG00000167037	internal	121410	507	0.418	SGSM1	22	DELN	NA	NA	NA	NA	NA	UP_miRNA	10	10	3304
ENSG00000167165	internal	155596	1590	1.022	UGT1A8	2	BOTH	NA	NA	NA	NA	NA	UP_miRNA	33	102	744
ENSG00000167281	internal	393254	1121	0.285	AC021534.1	17	DELN	NA	NA	NA	NA	NA	UP_miRNA	6	6	1538
ENSG00000167291	internal	95827	8915	9.303	TBC1D16	17	DELN	NA	NA	NA	NA	NA	UP_miRNA	23	24	1233
ENSG00000167306	internal	372284	3394	0.912	MYO5B	18	DELN	NA	NA	NA	NA	NA	UP_miRNA	2	2	3740
ENSG00000167346	internal	225160	10965	4.87	MMP26	11	BOTH	NA	NA	NA	NA	NA	UP_miRNA	24	47	187
ENSG00000167554	internal	30806	612	1.987	ZNF610	19	DELN	NA	NA	NA	NA	NA	UP_miRNA	8	8	346
ENSG00000167632	internal	726076	2078	0.286	TRAPPC9	8	DELN	NA	NA	NA	NA	NA	UP_miRNA	20	23	716
ENSG00000167693	internal	180426	486	0.269	NXN	17	BOTH	NA	NA	NA	NA	NA	UP_miRNA	13	15	2050
ENSG00000167701	internal	70524	3096	4.39	GPT	8	DELN	NA	NA	NA	NA	NA	UP_miRNA	26	27	166
ENSG00000168038	internal	715568	32802	4.584	ULK4	3	BOTH	NA	NA	NA	NA	NA	UP_miRNA	43	43	327
ENSG00000168118	internal	34758	1911	5.498	RAB4A	1	DELN	NA	NA	NA	NA	NA	UP_miRNA	28	44	2098
ENSG00000168356	internal	104793	2127	2.03	SCN11A	3	DELN	NA	NA	NA	NA	NA	UP_miRNA	33	41	925
ENSG00000168386	internal	281369	824	0.293	FILIP1L	3	DELN	NA	NA	NA	NA	NA	UP_miRNA	40	64	346
ENSG00000168438	internal	74135	2168	2.924	CDC40	6	DELN	NA	NA	NA	NA	NA	UP_miRNA	10	15	2086
ENSG00000168610	internal	75171	691	0.919	STAT3	17	DELN	NA	NA	IP_miRNA	1	1	UP_miRNA	34	73	2420
ENSG00000168658	internal	225815	30070	13.316	VWA3B	2	DELN	NA	NA	NA	NA	NA	UP_miRNA	35	38	1395
ENSG00000168675	internal	433959	1011	0.233	C18orf1	18	DELN	MONO	NA	NA	NA	NA	UP_miRNA	16	127	7097
ENSG00000168702	internal	1899301	3197	0.168	LRP1B	2	DELN	NA	NA	NA	NA	NA	UP_miRNA	34	67	1757
ENSG00000168824	internal	70919	1401	1.975	AC110814.2	4	DELN	NA	NA	NA	NA	NA	UP_miRNA	35	51	1623
ENSG00000168843	internal	780136	2076	0.266	FSTL5	4	DELN	NA	NA	NA	NA	NA	UP_miRNA	9	16	1848
ENSG00000168952	internal	240409	1412	0.587	STXBP6	14	DELN	MONO	NA	NA	NA	NA	UP_miRNA	11	11	3053
ENSG00000169071	internal	387072	1174	0.303	ROR2	9	DELN	NA	NA	NA	NA	NA	UP_miRNA	41	50	1060
ENSG00000169181	internal	275981	2051	0.743	GSG1L	16	DELN	NA	NA	NA	NA	NA	UP_miRNA	44	44	3841
ENSG00000169282	internal	418527	1513	0.362	KCNAB1	3	DELN	MONO	NA	IP_miRNA	4	4	UP_miRNA	20	84	2391
ENSG00000169398	internal	342832	2958	0.863	PTK2	8	LOW	MONO	NA	NA	NA	NA	UP_miRNA	35	60	1064
ENSG00000169432	internal	180809	3110	1.72	SCN9A	2	DELN	NA	NA	NA	NA	NA	UP_miRNA	55	55	3487
ENSG00000169439	internal	118156	1893	1.602	SDC2	8	DELN	NA	NA	IP_miRNA	4	4	UP_miRNA	45	75	2261
ENSG00000169612	internal	4821	713	14.789	FAM103A1	15	BOTH	NA	NA	NA	NA	NA	UP_miRNA	34	34	972
ENSG00000169764	internal	50595	1595	3.152	UGP2	2	DELN	NA	NA	NA	NA	NA	UP_miRNA	74	95	331
ENSG00000169836	internal	130349	13752	10.55	TACR3	4	DELN	NA	NA	NA	NA	NA	UP_miRNA	40	40	214
ENSG00000169946	internal	485617	893	0.184	ZFPM2	8	DELN	NA	NA	NA	NA	NA	UP_miRNA	60	133	997
ENSG00000170088	internal	36794	1448	3.935	TMEM192	4	DELN	NA	NA	NA	NA	NA	UP_miRNA	10	10	3579
ENSG00000170214	internal	56278	1314	2.335	ADRA1B	5	LOW	NA	NA	NA	NA	NA	UP_miRNA	59	59	518
ENSG00000170242	internal	117903	961	0.815	USP47	11	DELN	NA	NA	NA	NA	NA	UP_miRNA	27	43	3150
ENSG00000170289	internal	169741	1427	0.841	CNGB3	8	DELN	NA	NA	NA	NA	NA	UP_miRNA	5	5	1871
ENSG00000170293	internal	131641	532	0.404	CMTM8	3	DELN	NA	NA	NA	NA	NA	UP_miRNA	45	45	352
ENSG00000170310	internal	325487	16832	5.171	STX8	17	BOTH	NA	NA	NA	NA	NA	UP_miRNA	10	10	106
ENSG00000170365	internal	77373	2165	2.798	SMAD1	4	DELN	NA	NA	IP_miRNA	2	2	UP_miRNA	20	65	1237
ENSG00000170381	internal	285105	754	0.264	SEMA3E	7	DELN	NA	NA	NA	NA	NA	UP_miRNA	9	9	3680
ENSG00000170484	internal	8007	984	12.289	KRT74	12	DELN	NA	NA	NA	NA	NA	UP_miRNA	14	14	1150
ENSG00000170522	internal	152808	951	0.622	ELOVL6	4	DELN	NA	NA	IP_miRNA	4	4	UP_miRNA	30	52	5492
ENSG00000170579	internal	384106	1238	0.322	DLGAP1	18	DELN	MONO	NA	NA	NA	NA	UP_miRNA	26	31	3153
ENSG00000170624	internal	439279	5680	1.293	SGCD	5	DELN	NA	NA	IP_miRNA	13	13	UP_miRNA	48	88	6644
ENSG00000170634	internal	190024	4606	2.424	ACYP2	2	DELN	NA	NA	NA	NA	NA	UP_miRNA	35	39	1407
ENSG00000170776	internal	368716	4564	1.238	AKAP13	15	DELN	NA	NA	IP_miRNA	3	3	UP_miRNA	28	73	4678
ENSG00000170832	internal	214896	2036	0.947	USP32	17	DELN	NA	NA	NA	NA	NA	UP_miRNA	47	112	1925
ENSG00000170876	internal	18633	596	3.199	TMEM43	3	DELN	NA	NA	NA	NA	NA	UP_miRNA	10	11	1882
ENSG00000170921	internal	418170	5820	1.392	TANC2	17	DELN	NA	NA	NA	NA	NA	UP_miRNA	43	57	5751
ENSG00000170927	internal	472279	609	0.129	PKHD1	6	DELN	NA	NA	NA	NA	NA	UP_miRNA	20	23	3734
ENSG00000170946	internal	63006	3699	5.871	ZCSL3	11	DELN	NA	NA	NA	NA	NA	UP_miRNA	12	12	2434
ENSG00000170949	internal	133635	37077	27.745	ZNF160	19	LOW	NA	NA	NA	NA	NA	UP_miRNA	33	35	1463
ENSG00000170954	internal	25016	621	2.482	ZNF415	19	DELN	NA	NA	NA	NA	NA	UP_miRNA	22	43	497
ENSG00000170962	internal	257113	2111	0.821	PDGFD	11	DELN	MONO	NA	NA	NA	NA	UP_miRNA	8	10	2507
ENSG00000171045	internal	191096	1301	0.681	TSNARE1	8	BOTH	NA	NA	NA	NA	NA	UP_miRNA	36	36	244
ENSG00000171094	internal	727886	5252	0.722	ALK	2	DELN	NA	NA	NA	NA	NA	UP_miRNA	11	13	450
ENSG00000171103	internal	20474	2201	10.75	TRMT61B	2	DELN	NA	NA	NA	NA	NA	UP_miRNA	49	89	373
ENSG00000171105	internal	181746	1819	1.001	INSR	19	DELN	NA	NA	NA	NA	NA	UP_miRNA	22	30	4801
ENSG00000171150	internal	63829	11141	17.454	SOCS5	2	DELN	NA	NA	IP_miRNA	5	5	UP_miRNA	50	120	2647
ENSG00000171189	internal	403087	995	0.247	GRIK1	21	DELN	NA	NA	NA	NA	NA	UP_miRNA	9	9	303
ENSG00000171368	internal	33533	1966	5.863	TPPP	5	DELN	NA	NA	NA	NA	NA	UP_miRNA	12	14	5239
ENSG00000171444	internal	466316	5411	1.16	MCC	5	DELN	MONO	NA	NA	NA	NA	UP_miRNA	4	6	5203
ENSG00000171476	internal	33707	1172	3.477	HOP	4	DELN	NA	NA	NA	NA	NA	UP_miRNA	30	88	789
ENSG00000171488	internal	82059	5129	6.25	LRRC8C	1	DELN	MONO	NA	NA	NA	NA	UP_miRNA	14	14	171
ENSG00000171502	internal	427206	3929	0.92	COL24A1	1	DELN	MONO	NA	NA	NA	NA	UP_miRNA	31	60	1313
ENSG00000171587	internal	836140	722	0.086	DSCAM	21	LOW	MONO	NA	NA	NA	NA	UP_miRNA	23	43	2035
ENSG00000171634	internal	158715	14359	9.047	FALZ	17	LOW	NA	NA	NA	NA	NA	UP_miRNA	64	139	2090
ENSG00000171724	internal	191521	2210	1.154	VAT1L	16	DELN	NA	NA	NA	NA	NA	UP_miRNA	29	40	2411
ENSG00000171735	internal	984380	2221	0.226	CAMTA1	1	BOTH	NA	NA	IP_miRNA	2	2	UP_miRNA	81	166	3212
ENSG00000171798	internal	65946	1511	2.291	KNDC1	10	LOW	NA	NA	NA	NA	NA	UP_miRNA	30	30	1522
ENSG00000171827	internal	16261	586	3.604	ZNF570	19	DELN	NA	NA	NA	NA	NA	UP_miRNA	14	14	107
ENSG00000171862	internal	105337	878	0.834	PTEN	10	DELN	NA	NA	IP_miRNA	3	3	UP_miRNA	41	76	3302
ENSG00000171970	internal	17570	1251	7.12	ZNF57	19	DELN	NA	NA	NA	NA	NA	UP_miRNA	21	21	178
ENSG00000171984	internal	113974	1675	1.47	C20orf196	20	DELN	NA	NA	NA	NA	NA	UP_miRNA	86	134	911
ENSG00000172081	internal	25268	5600	22.162	MOBKL2A	19	LOW	NA	NA	NA	NA	NA	UP_miRNA	4	4	2357
ENSG00000172264	internal	2057478	17475	0.849	C20orf133	20	DELN	NA	NA	NA	NA	NA	UP_miRNA	60	108	3321
ENSG00000172340	internal	279894	1452	0.519	SUCLG2	3	DELN	NA	NA	NA	NA	NA	UP_miRNA	29	32	1023
ENSG00000172456	internal	465661	5638	1.211	FGGY	1	DELN	MONO	NA	NA	NA	NA	UP_miRNA	39	61	144
ENSG00000172530	internal	125887	1612	1.281	BANP	16	LOW	NA	NA	NA	NA	NA	UP_miRNA	17	24	657
ENSG00000172554	internal	413841	1051	0.254	SNTG2	2	LOW	NA	NA	NA	NA	NA	UP_miRNA	28	28	139
ENSG00000172733	internal	37911	1255	3.31	PURG	8	DELN	NA	NA	NA	NA	NA	UP_miRNA	51	55	788
ENSG00000172752	internal	139330	932	0.669	COL29A1	3	DELN	NA	NA	NA	NA	NA	UP_miRNA	13	13	803
ENSG00000172878	internal	81274	3662	4.506	AC015976.3	2	DELN	NA	NA	NA	NA	NA	UP_miRNA	4	4	629
ENSG00000172915	internal	730418	2203	0.302	NBEA	13	DELN	MONO	NA	IP_miRNA	10	10	UP_miRNA	77	159	1745
ENSG00000172987	internal	776745	3191	0.411	HPSE2	10	DELN	NA	NA	NA	NA	NA	UP_miRNA	10	15	456
ENSG00000173065	internal	84553	3237	3.828	C17orf63	17	DELN	NA	NA	NA	NA	NA	UP_miRNA	18	24	NA
ENSG00000173120	internal	137644	9667	7.023	FBXL11	11	DELN	NA	NA	IP_miRNA	10	10	UP_miRNA	58	107	3303
ENSG00000173273	internal	226412	3128	1.382	TNKS	8	DELN	NA	NA	NA	NA	NA	UP_miRNA	29	29	5610
ENSG00000173406	internal	1255725	2946	0.235	DAB1	1	BOTH	NA	NA	NA	NA	NA	UP_miRNA	26	28	3366
ENSG00000173598	internal	25324	3517	13.888	NUDT4	12	DELN	NA	NA	IP_miRNA	1	1	UP_miRNA	26	45	3869
ENSG00000173599	internal	109851	1112	1.012	PC	11	DELN	NA	NA	NA	NA	NA	UP_miRNA	14	23	373
ENSG00000173610	internal	59284	7524	12.691	UGT2A1	4	DELN	NA	NA	NA	NA	NA	UP_miRNA	4	4	955
ENSG00000173699	internal	28822	686	2.38	SPATA3	2	DELN	NA	NA	NA	NA	NA	UP_miRNA	5	5	931
ENSG00000174306	internal	121652	3662	3.01	ZHX3	20	DELN	NA	NA	NA	NA	NA	UP_miRNA	45	62	6743
ENSG00000174374	internal	33415	1371	4.103	WBSCR16	7	DELN	NA	NA	NA	NA	NA	UP_miRNA	4	4	855
ENSG00000174469	internal	2304118	3205	0.139	CNTNAP2	7	DELN	NA	NA	IP_miRNA	1	1	UP_miRNA	26	43	5378
ENSG00000174473	internal	1228038	4237	0.345	GALNTL6	4	DELN	NA	NA	NA	NA	NA	UP_miRNA	19	19	1440
ENSG00000174482	internal	722208	3200	0.443	LINGO2	9	DELN	NA	NA	NA	NA	NA	UP_miRNA	26	28	773
ENSG00000174496	internal	412800	961	0.233	AP000473.2	21	DELN	NA	NA	NA	NA	NA	UP_miRNA	6	12	367
ENSG00000174721	internal	2895	633	21.865	FGFBP3	10	BOTH	NA	NA	NA	NA	NA	UP_miRNA	8	8	1604
ENSG00000174891	internal	434714	1153	0.265	RSRC1	3	DELN	NA	NA	NA	NA	NA	UP_miRNA	9	9	510
ENSG00000175093	internal	97199	1641	1.688	SPSB4	3	DELN	NA	NA	NA	NA	NA	UP_miRNA	32	34	1341
ENSG00000175115	internal	174390	5597	3.209	PACS1	11	DELN	NA	NA	NA	NA	NA	UP_miRNA	18	21	1462
ENSG00000175147	internal	36513	4866	13.327	C1orf126	1	DELN	NA	NA	NA	NA	NA	UP_miRNA	5	7	2548
ENSG00000175161	internal	1109190	6334	0.571	CADM2	3	DELN	NA	NA	NA	NA	NA	UP_miRNA	52	81	2015
ENSG00000175329	internal	23902	11727	49.063	ISX	22	BOTH	NA	NA	NA	NA	NA	UP_miRNA	4	4	4344
ENSG00000175497	internal	1403453	1053	0.075	DPP10	2	DELN	MONO	NA	IP_miRNA	6	6	UP_miRNA	38	92	3407
ENSG00000175581	internal	76733	2214	2.885	MRPL48	11	DELN	NA	NA	NA	NA	NA	UP_miRNA	7	7	241
ENSG00000175582	internal	85508	3434	4.016	RAB6A	11	DELN	NA	NA	IP_miRNA	4	4	UP_miRNA	50	90	2249
ENSG00000175691	internal	48178	1251	2.597	ZNF77	19	DELN	NA	NA	NA	NA	NA	UP_miRNA	50	50	270
ENSG00000175711	internal	108015	1401	1.297	B3GNTL1	17	LOW	NA	NA	NA	NA	NA	UP_miRNA	34	34	278
ENSG00000175773	internal	88715	4767	5.373	AP002986.2	11	DELN	NA	NA	NA	NA	NA	UP_miRNA	3	3	1194
ENSG00000175893	internal	76439	1609	2.105	ZDHHC21	9	DELN	NA	NA	NA	NA	NA	UP_miRNA	27	44	1928
ENSG00000175920	internal	37520	6475	17.257	DOK7	4	LOW	NA	NA	NA	NA	NA	UP_miRNA	16	31	981
ENSG00000176155	internal	111344	621	0.558	CCDC57	17	DELN	NA	NA	NA	NA	NA	UP_miRNA	11	11	4123
ENSG00000176204	internal	774658	1084	0.14	LRRTM4	2	DELN	NA	NA	NA	NA	NA	UP_miRNA	13	17	1644
ENSG00000176358	internal	9709	1836	18.91	TAC4	17	LOW	NA	NA	NA	NA	NA	UP_miRNA	41	41	333
ENSG00000176406	internal	750973	6254	0.833	RIMS2	8	BOTH	NA	NA	IP_miRNA	1	1	UP_miRNA	42	52	1590
ENSG00000176463	internal	309834	18221	5.881	SLCO3A1	15	DELN	NA	NA	NA	NA	NA	UP_miRNA	52	63	414
ENSG00000176533	internal	191529	3454	1.803	AC005512.1	19	DELN	NA	NA	NA	NA	NA	UP_miRNA	16	16	620
ENSG00000176595	internal	33059	2756	8.337	KBTBD11	8	DELN	NA	NA	NA	NA	NA	UP_miRNA	2	2	3872
ENSG00000176619	internal	28794	846	2.938	LMNB2	19	DELN	NA	NA	NA	NA	NA	UP_miRNA	9	9	2744
ENSG00000176720	internal	15358	1164	7.579	BOK	2	DELN	NA	NA	NA	NA	NA	UP_miRNA	4	4	1712
ENSG00000176769	internal	219333	4422	2.016	TCERG1L	10	DELN	NA	NA	IP_miRNA	2	2	UP_miRNA	38	67	771
ENSG00000176771	internal	896661	2596	0.29	AC010974.1	2	DELN	MONO	NA	NA	NA	NA	NA	NA	NA	1488
ENSG00000176912	internal	8720	2028	23.257	C18orf56	18	DELN	NA	NA	NA	NA	NA	UP_miRNA	39	39	378
ENSG00000176915	internal	36197	1003	2.771	ANKLE2	12	LOW	NA	NA	NA	NA	NA	UP_miRNA	12	12	1573
ENSG00000177181	internal	34374	2552	7.424	FAM80A	1	DELN	NA	NA	IP_miRNA	2	2	UP_miRNA	63	76	205
ENSG00000177182	internal	213653	6756	3.162	RLBP1L1	8	LOW	NA	NA	NA	NA	NA	UP_miRNA	10	12	2101
ENSG00000177565	internal	185572	2203	1.187	TBL1XR1	3	DELN	NA	NA	NA	NA	NA	UP_miRNA	66	70	NA
ENSG00000177694	internal	708862	554	0.078	NAALADL2	3	DELN	MONO	NA	NA	NA	NA	UP_miRNA	15	29	2437
ENSG00000177706	internal	16021	856	5.343	FAM20C	7	LOW	NA	NA	NA	NA	NA	UP_miRNA	12	12	9
ENSG00000177951	internal	39645	686	1.73	BET1L	11	LOW	NA	NA	NA	NA	NA	UP_miRNA	13	19	2376
ENSG00000177994	internal	52293	1845	3.528	C2orf73	2	DELN	NA	NA	NA	NA	NA	UP_miRNA	14	14	1015
ENSG00000178105	internal	275853	1611	0.584	DDX10	11	DELN	NA	NA	NA	NA	NA	UP_miRNA	56	56	506
ENSG00000178229	internal	10268	740	7.207	ZNF543	19	DELN	NA	NA	NA	NA	NA	UP_miRNA	2	2	1511
ENSG00000178568	internal	1163120	8050	0.692	ERBB4	2	DELN	MONO	NA	NA	NA	NA	UP_miRNA	42	68	7894
ENSG00000178729	internal	190387	2037	1.07	C6orf138	6	DELN	NA	NA	NA	NA	NA	UP_miRNA	2	2	2298
ENSG00000179087	internal	110868	52949	47.759	MGAM	7	BOTH	NA	NA	NA	NA	NA	UP_miRNA	8	8	5448
ENSG00000179088	internal	218823	7889	3.605	C12orf42	12	DELN	NA	NA	NA	NA	NA	UP_miRNA	19	19	165
ENSG00000179240	internal	26298	4612	17.537	AP002360.4	11	BOTH	NA	NA	NA	NA	NA	UP_miRNA	2	2	3580
ENSG00000179242	internal	684707	659	0.096	CDH4	20	BOTH	NA	NA	NA	NA	NA	UP_miRNA	7	11	275
ENSG00000179399	internal	1467775	5754	0.392	GPC5	13	DELN	MONO	NA	NA	NA	NA	UP_miRNA	21	21	NA
ENSG00000179603	internal	814697	5156	0.633	GRM8	7	BOTH	MONO	NA	NA	NA	NA	UP_miRNA	25	32	559
ENSG00000179869	internal	449249	10749	2.393	ABCA13	7	DELN	NA	NA	NA	NA	NA	UP_miRNA	7	7	1983
ENSG00000179915	internal	1112187	716	0.064	NRXN1	2	DELN	MONO	NA	NA	NA	NA	UP_miRNA	39	52	3180
ENSG00000179954	internal	30499	1357	4.449	AC008735.9	19	DELN	NA	NA	NA	NA	NA	UP_miRNA	8	13	NA
ENSG00000180071	internal	77408	6328	8.175	ANKRD18A	9	DELN	NA	NA	NA	NA	NA	UP_miRNA	43	48	679
ENSG00000180228	internal	19715	783	3.972	PRKRA	2	LOW	NA	NA	NA	NA	NA	UP_miRNA	49	57	674
ENSG00000180347	internal	142413	1719	1.207	CCDC129	7	DELN	NA	NA	NA	NA	NA	UP_miRNA	4	4	860
ENSG00000180376	internal	64646	13809	21.361	CCDC66	3	DELN	NA	NA	NA	NA	NA	UP_miRNA	29	29	2255
ENSG00000180530	internal	103766	1213	1.169	NRIP1	21	DELN	NA	NA	IP_miRNA	4	4	UP_miRNA	63	102	3481
ENSG00000180777	internal	103554	15898	15.352	ANKRD30B	18	BOTH	NA	NA	NA	NA	NA	UP_miRNA	4	4	1603
ENSG00000181031	internal	140280	938	0.669	RPH3AL	17	BOTH	NA	NA	NA	NA	NA	UP_miRNA	8	14	1346
ENSG00000181355	internal	272144	3309	1.216	OFCC1	6	DELN	NA	NA	NA	NA	NA	UP_miRNA	11	12	855
ENSG00000181656	internal	3856	1046	27.127	GPR88	1	LOW	NA	NA	NA	NA	NA	UP_miRNA	20	29	1906
ENSG00000181722	internal	808588	2230	0.276	ZBTB20	3	DELN	NA	NA	NA	NA	NA	UP_miRNA	40	46	312
ENSG00000181804	internal	583225	1409	0.242	SLC9A9	3	DELN	NA	NA	NA	NA	NA	UP_miRNA	24	43	1479
ENSG00000181827	internal	152752	911	0.596	RFX7	15	DELN	NA	NA	NA	NA	NA	UP_miRNA	44	44	2811
ENSG00000181982	internal	172013	639	0.371	CCDC149	4	DELN	NA	NA	NA	NA	NA	UP_miRNA	22	22	4543
ENSG00000182050	internal	71160	7743	10.881	MGAT4C	12	DELN	NA	NA	NA	NA	NA	UP_miRNA	11	11	551
ENSG00000182132	internal	382754	1717	0.449	KCNIP1	5	DELN	NA	NA	NA	NA	NA	UP_miRNA	8	9	824
ENSG00000182158	internal	127122	667	0.525	CREB3L2	7	DELN	NA	NA	IP_miRNA	1	1	UP_miRNA	17	24	5497
ENSG00000182168	internal	380320	1016	0.267	UNC5C	4	DELN	NA	NA	NA	NA	NA	UP_miRNA	26	42	696
ENSG00000182185	internal	831054	4217	0.507	RAD51L1	14	DELN	NA	NA	NA	NA	NA	UP_miRNA	12	12	1294
ENSG00000182197	internal	317210	1566	0.494	EXT1	8	DELN	NA	NA	NA	NA	NA	UP_miRNA	5	10	5222
ENSG00000182247	internal	388501	4660	1.199	UBE2E2	3	BOTH	NA	NA	NA	NA	NA	UP_miRNA	15	27	1962
ENSG00000182253	internal	30365	836	2.753	SYNM	15	DELN	NA	NA	NA	NA	NA	UP_miRNA	9	14	2507
ENSG00000182256	internal	652360	4826	0.74	GABRG3	15	DELN	NA	NA	NA	NA	NA	UP_miRNA	5	5	NA
ENSG00000182348	internal	577594	208765	36.144	ZNF804B	7	DELN	NA	NA	NA	NA	NA	UP_miRNA	4	4	NA
ENSG00000182400	internal	22616	1382	6.111	TRAPPC6B	14	DELN	NA	NA	NA	NA	NA	UP_miRNA	11	11	2535
ENSG00000182621	internal	752252	998	0.133	PLCB1	20	BOTH	MONO	NA	NA	NA	NA	UP_miRNA	47	125	3298
ENSG00000182667	internal	966015	2464	0.255	HNT	11	BOTH	NA	NA	NA	NA	NA	UP_miRNA	25	25	1676
ENSG00000182771	internal	766838	7461	0.973	GRID1	10	DELN	NA	NA	NA	NA	NA	UP_miRNA	39	47	2718
ENSG00000182902	internal	30498	1836	6.02	SLC25A18	22	DELN	NA	NA	NA	NA	NA	UP_miRNA	30	47	645
ENSG00000182944	internal	32499	1523	4.686	EWSR1	22	DELN	NA	NA	NA	NA	NA	UP_miRNA	55	59	364
ENSG00000183020	internal	86400	656	0.759	AP2A2	11	LOW	NA	NA	IP_miRNA	1	1	UP_miRNA	16	20	1615
ENSG00000183023	internal	498908	2479	0.497	SLC8A1	2	DELN	NA	NA	NA	NA	NA	UP_miRNA	11	16	3107
ENSG00000183049	internal	480004	5142	1.071	CAMK1D	10	BOTH	MONO	NA	NA	NA	NA	UP_miRNA	20	32	849
ENSG00000183087	internal	43489	4000	9.198	GAS6	13	BOTH	MONO	NA	NA	NA	NA	UP_miRNA	56	144	301
ENSG00000183111	internal	53393	1911	3.579	AC022100.7	5	DELN	NA	NA	NA	NA	NA	UP_miRNA	8	8	2773
ENSG00000183117	internal	478715	3353	0.7	CSMD1	8	DELN	NA	NA	NA	NA	NA	UP_miRNA	21	39	3232
ENSG00000183230	internal	1776059	922	0.052	CTNNA3	10	DELN	MONO	NA	NA	NA	NA	UP_miRNA	22	22	1005
ENSG00000183570	internal	298761	846	0.283	PCBP3	21	BOTH	NA	NA	NA	NA	NA	UP_miRNA	22	22	748
ENSG00000183579	internal	173586	3123	1.799	ZNRF3	22	DELN	NA	NA	NA	NA	NA	UP_miRNA	9	9	3865
ENSG00000183580	internal	321205	1636	0.509	FBXL7	5	DELN	NA	NA	NA	NA	NA	UP_miRNA	11	16	NA
ENSG00000183621	internal	187292	5029	2.685	ZNF438	10	DELN	NA	NA	NA	NA	NA	UP_miRNA	38	66	327
ENSG00000183653	internal	34704	521	1.501	C21orf41	21	DELN	NA	NA	NA	NA	NA	UP_miRNA	2	2	638
ENSG00000183654	internal	112181	717	0.639	Mar-11	5	DELN	NA	NA	NA	NA	NA	UP_miRNA	3	3	106
ENSG00000183722	internal	260324	1761	0.676	LHFP	13	DELN	MONO	NA	NA	NA	NA	UP_miRNA	23	39	1040
ENSG00000183748	internal	101817	4666	4.583	MRC1L1	10	DELN	NA	NA	NA	NA	NA	UP_miRNA	39	41	697
ENSG00000183778	internal	106448	5844	5.49	B3GALT5	21	LOW	NA	NA	NA	NA	NA	UP_miRNA	16	27	1397
ENSG00000183780	internal	419426	473	0.113	SLC35F3	1	DELN	NA	NA	NA	NA	NA	UP_miRNA	37	67	1260
ENSG00000183783	internal	274899	7276	2.647	KCTD8	4	DELN	NA	NA	NA	NA	NA	UP_miRNA	45	74	881
ENSG00000183826	internal	423136	13187	3.116	BTBD9	6	DELN	NA	NA	NA	NA	NA	UP_miRNA	43	45	773
ENSG00000183840	internal	229986	27923	12.141	GPR39	2	BOTH	NA	NA	NA	NA	NA	UP_miRNA	5	5	953
ENSG00000183963	internal	23305	571	2.45	SMTN	22	BOTH	NA	NA	NA	NA	NA	UP_miRNA	42	58	328
ENSG00000184005	internal	559883	3198	0.571	ST6GALNAC3	1	DELN	NA	NA	IP_miRNA	3	3	UP_miRNA	20	33	5795
ENSG00000184178	internal	492956	10212	2.072	SCFD2	4	DELN	NA	NA	NA	NA	NA	UP_miRNA	10	10	983
ENSG00000184220	internal	360623	824	0.228	C3orf26	3	DELN	NA	NA	NA	NA	NA	UP_miRNA	14	14	214
ENSG00000184226	internal	927609	2694	0.29	PCDH9	13	DELN	NA	NA	IP_miRNA	4	4	UP_miRNA	79	161	1818
ENSG00000184305	internal	490002	4602	0.939	AC093729.2	4	DELN	MONO	NA	NA	NA	NA	UP_miRNA	9	9	NA
ENSG00000184374	internal	39750	2849	7.167	COLEC10	8	DELN	NA	NA	NA	NA	NA	UP_miRNA	5	5	765
ENSG00000184454	internal	53215	5349	10.052	C1orf130	1	DELN	NA	NA	NA	NA	NA	UP_miRNA	6	7	3578
ENSG00000184497	internal	52826	1226	2.321	FAM70B	13	BOTH	NA	NA	NA	NA	NA	UP_miRNA	35	35	19
ENSG00000184588	internal	582066	2525	0.434	PDE4B	1	DELN	MONO	NA	NA	NA	NA	UP_miRNA	46	58	1901
ENSG00000184608	internal	70256	10734	15.278	C8orf12	8	DELN	NA	NA	NA	NA	NA	UP_miRNA	3	3	115
ENSG00000184672	internal	359868	3751	1.042	RALYL	8	DELN	NA	NA	NA	NA	NA	UP_miRNA	8	8	NA
ENSG00000184903	internal	899238	65410	7.274	IMMP2L	7	DELN	MONO	NA	NA	NA	NA	UP_miRNA	7	9	548
ENSG00000184949	internal	74461	5842	7.846	RP1-199H16.5	22	LOW	NA	NA	NA	NA	NA	UP_miRNA	8	8	180
ENSG00000184956	internal	23883	3966	16.606	MUC6	11	LOW	NA	NA	NA	NA	NA	UP_miRNA	5	5	632
ENSG00000184985	internal	550189	526	0.096	SORCS2	4	DELN	NA	NA	NA	NA	NA	UP_miRNA	9	13	2572
ENSG00000185046	internal	1249095	3538	0.283	ANKS1B	12	DELN	MONO	NA	NA	NA	NA	UP_miRNA	21	26	1521
ENSG00000185053	internal	1148476	8179	0.712	SGCZ	8	DELN	NA	NA	IP_miRNA	1	1	UP_miRNA	38	49	579
ENSG00000185274	internal	580795	4720	0.813	WBSCR17	7	DELN	NA	NA	NA	NA	NA	UP_miRNA	9	9	1452
ENSG00000185345	internal	1380352	3418	0.248	PARK2	6	DELN	NA	NA	NA	NA	NA	UP_miRNA	35	42	2679
ENSG00000185352	internal	742579	1176	0.158	HS6ST3	13	BOTH	MONO	NA	NA	NA	NA	UP_miRNA	9	10	219
ENSG00000185518	internal	201025	1089	0.542	SV2B	15	DELN	NA	NA	NA	NA	NA	UP_miRNA	6	6	8757
ENSG00000185523	internal	17501	8278	47.3	AC104333.2	1	DELN	NA	NA	NA	NA	NA	UP_miRNA	11	11	93
ENSG00000185532	internal	1306993	2668	0.204	PRKG1	10	DELN	MONO	NA	NA	NA	NA	UP_miRNA	21	34	4450
ENSG00000185565	internal	634716	11032	1.738	LSAMP	3	DELN	MONO	NA	NA	NA	NA	UP_miRNA	7	7	1
ENSG00000185602	internal	31723	1081	3.408	ARHGAP27	17	BOTH	NA	NA	NA	NA	NA	UP_miRNA	16	20	1547
ENSG00000185621	internal	83521	4917	5.887	LMLN	3	DELN	NA	NA	NA	NA	NA	UP_miRNA	2	2	423
ENSG00000185666	internal	545820	586	0.107	SYN3	22	LOW	NA	NA	NA	NA	NA	UP_miRNA	18	18	1140
ENSG00000185736	internal	551598	2149	0.39	ADARB2	10	BOTH	MONO	NA	NA	NA	NA	UP_miRNA	24	37	1060
ENSG00000185737	internal	1112128	5467	0.492	NRG3	10	DELN	MONO	NA	NA	NA	NA	UP_miRNA	31	39	1572
ENSG00000185774	internal	1220075	5478	0.449	KCNIP4	4	DELN	MONO	NA	IP_miRNA	1	1	UP_miRNA	16	35	1475
ENSG00000185942	internal	684458	9741	1.423	NKAIN3	8	DELN	NA	NA	NA	NA	NA	UP_miRNA	5	5	NA
ENSG00000185947	internal	43497	2657	6.108	ZNF267	16	DELN	NA	NA	NA	NA	NA	UP_miRNA	1	1	820
ENSG00000185989	internal	150895	496	0.329	RASA3	13	LOW	NA	NA	NA	NA	NA	UP_miRNA	15	17	1557
ENSG00000186094	internal	1491059	728	0.049	AGBL4	1	DELN	NA	NA	NA	NA	NA	UP_miRNA	36	41	1318
ENSG00000186153	internal	1112481	648	0.058	WWOX	16	BOTH	NA	NA	NA	NA	NA	UP_miRNA	17	27	40
ENSG00000186197	internal	90329	2163	2.395	EDARADD	1	DELN	NA	NA	NA	NA	NA	UP_miRNA	15	16	2059
ENSG00000186231	internal	216135	2662	1.232	KLHL32	6	DELN	NA	NA	NA	NA	NA	UP_miRNA	23	26	2571
ENSG00000186340	internal	38262	2056	5.373	THBS2	6	DELN	NA	NA	NA	NA	NA	UP_miRNA	29	41	2041
ENSG00000186432	internal	65413	1656	2.532	KPNA4	3	DELN	NA	NA	IP_miRNA	18	18	UP_miRNA	96	181	1928
ENSG00000186487	internal	542159	1097	0.202	MYT1L	2	DELN	NA	NA	NA	NA	NA	UP_miRNA	66	73	2752
ENSG00000186509	internal	157684	5132	3.255	OR9Q1	11	DELN	NA	NA	NA	NA	NA	NA	NA	NA	1187
ENSG00000186654	internal	194073	3677	1.895	ARHGAP8	22	DELN	NA	NA	NA	NA	NA	UP_miRNA	30	30	501
ENSG00000186716	internal	137673	896	0.651	BCR	22	DELN	MONO	NA	IP_miRNA	2	2	UP_miRNA	15	27	4012
ENSG00000186867	internal	52385	8436	16.104	GPR103	4	DELN	NA	NA	NA	NA	NA	UP_miRNA	19	19	672
ENSG00000186998	internal	53686	2105	3.921	EMID1	22	DELN	NA	NA	NA	NA	NA	UP_miRNA	15	19	653
ENSG00000187105	internal	80456	1884	2.342	HEATR4	14	BOTH	NA	NA	NA	NA	NA	UP_miRNA	30	30	115
ENSG00000187135	internal	37715	1076	2.853	VSTM2B	19	LOW	NA	NA	NA	NA	NA	UP_miRNA	7	7	364
ENSG00000187147	internal	246531	728	0.295	RNF220	1	DELN	NA	NA	IP_miRNA	4	4	UP_miRNA	38	63	949
ENSG00000187155	internal	22462	1155	5.142	MCM3APAS	21	DELN	NA	NA	NA	NA	NA	UP_miRNA	10	11	1675
ENSG00000187231	internal	155716	23103	14.837	SESTD1	2	DELN	NA	NA	NA	NA	NA	UP_miRNA	25	57	1095
ENSG00000187258	internal	220048	18873	8.577	NPSR1	7	DELN	NA	NA	NA	NA	NA	UP_miRNA	57	65	858
ENSG00000187323	internal	1190625	503	0.042	DCC	18	DELN	MONO	NA	NA	NA	NA	UP_miRNA	12	12	759
ENSG00000187391	internal	1436263	50111	3.489	MAGI2	7	BOTH	MONO	NA	NA	NA	NA	UP_miRNA	35	66	2258
ENSG00000187398	internal	585388	5909	1.009	LUZP2	11	BOTH	NA	NA	NA	NA	NA	UP_miRNA	6	6	3973
ENSG00000187546	internal	361698	4670	1.291	TMEM195	7	DELN	NA	NA	NA	NA	NA	UP_miRNA	27	28	967
ENSG00000187555	internal	71391	48477	67.904	USP7	16	BOTH	NA	NA	NA	NA	NA	UP_miRNA	57	84	1904
ENSG00000187720	internal	686432	3704	0.54	THSD4	15	DELN	NA	NA	NA	NA	NA	UP_miRNA	27	27	6009
ENSG00000187741	internal	79107	625	0.79	FANCA	16	BOTH	NA	NA	NA	NA	NA	UP_miRNA	16	19	1050
ENSG00000187790	internal	64936	1735	2.672	FANCM	14	DELN	NA	NA	NA	NA	NA	UP_miRNA	23	23	874
ENSG00000187908	internal	83072	20091	24.185	DMBT1	10	CMPLX	NA	NA	NA	NA	NA	UP_miRNA	43	45	338
ENSG00000187912	internal	28079	8940	31.839	CLEC17A	19	DELN	NA	NA	NA	NA	NA	UP_miRNA	11	11	1067
ENSG00000187980	internal	11204	1795	16.021	PLA2G2C	1	DELN	NA	NA	NA	NA	NA	UP_miRNA	4	4	NA
ENSG00000188033	internal	34950	3537	10.12	ZNF490	19	DELN	NA	NA	NA	NA	NA	UP_miRNA	6	6	4653
ENSG00000188086	internal	70467	524	0.744	AC134504.2	3	BOTH	NA	NA	NA	NA	NA	UP_miRNA	17	17	258
ENSG00000188107	internal	377945	1978	0.523	EGFL11	6	DELN	NA	NA	NA	NA	NA	UP_miRNA	3	3	3043
ENSG00000188162	internal	99323	1226	1.234	OTOG	11	LOW	NA	NA	NA	NA	NA	UP_miRNA	7	7	1206
ENSG00000188177	internal	64470	4549	7.056	ZC3H6	2	LOW	NA	NA	NA	NA	NA	UP_miRNA	30	51	7575
ENSG00000188191	internal	178453	617	0.346	PRKAR1B	7	DELN	NA	NA	NA	NA	NA	UP_miRNA	7	8	1232
ENSG00000188463	internal	259301	1797	0.693	AC092536.3	7	BOTH	NA	NA	NA	NA	NA	UP_miRNA	11	13	2024
ENSG00000188580	internal	1021518	38410	3.76	TCBA1	6	LOW	MONO	NA	NA	NA	NA	UP_miRNA	30	32	2428
ENSG00000188668	internal	58483	976	1.669	AC064843.5	2	DELN	NA	NA	NA	NA	NA	UP_miRNA	3	3	74
ENSG00000188756	internal	41501	29920	72.095	AC000032.7	1	CMPLX	NA	NA	NA	NA	NA	UP_miRNA	2	2	37
ENSG00000188803	internal	317617	10083	3.175	AC007510.1	17	DELN	NA	NA	NA	NA	NA	UP_miRNA	14	16	575
ENSG00000188916	internal	60733	634	1.044	C10orf141	10	DELN	NA	NA	NA	NA	NA	UP_miRNA	3	3	2411
ENSG00000188958	internal	63368	2412	3.806	UTS2D	3	DELN	NA	NA	NA	NA	NA	UP_miRNA	11	11	1247
ENSG00000188991	internal	83099	1198	1.442	AC073574.11	12	DELN	NA	NA	NA	NA	NA	UP_miRNA	8	8	NA
ENSG00000189068	internal	23121	4785	20.695	VSTM1	19	DELN	NA	NA	NA	NA	NA	UP_miRNA	10	10	128
ENSG00000189182	internal	13605	1541	11.327	KRT77	12	DELN	NA	NA	NA	NA	NA	UP_miRNA	3	3	1306
ENSG00000189275	internal	17470	1600	9.159	AL450307.18	10	LOW	NA	NA	NA	NA	NA	UP_miRNA	2	2	2318
ENSG00000189337	internal	519344	621	0.12	RP1-21O18.1	1	DELN	MONO	NA	NA	NA	NA	UP_miRNA	8	9	3412
ENSG00000196071	internal	163732	1097	0.67	OR2L13	1	BOTH	NA	NA	NA	NA	NA	UP_miRNA	39	40	608
ENSG00000196104	internal	501207	16895	3.371	SPOCK3	4	BOTH	NA	NA	NA	NA	NA	UP_miRNA	11	11	1537
ENSG00000196151	internal	50925	2137	4.196	WDSUB1	2	DELN	NA	NA	NA	NA	NA	UP_miRNA	35	39	232
ENSG00000196169	internal	29609	1301	4.394	KIF19	17	DELN	NA	NA	NA	NA	NA	UP_miRNA	9	9	2457
ENSG00000196220	internal	269034	454	0.169	SRGAP3	3	LOW	MONO	NA	NA	NA	NA	UP_miRNA	58	87	4925
ENSG00000196277	internal	880143	2124	0.241	GRM7	3	DELN	MONO	NA	NA	NA	NA	UP_miRNA	62	128	1195
ENSG00000196353	internal	505582	5139	1.016	CPNE4	3	DELN	MONO	NA	NA	NA	NA	UP_miRNA	9	10	455
ENSG00000196460	internal	77343	908	1.174	AC092570.3	2	DELN	NA	NA	NA	NA	NA	UP_miRNA	47	49	187
ENSG00000196482	internal	634510	4204	0.663	ESRRG	1	DELN	NA	NA	NA	NA	NA	UP_miRNA	73	300	3693
ENSG00000196526	internal	181213	1369	0.755	AFAP	4	LOW	NA	NA	NA	NA	NA	UP_miRNA	11	20	5051
ENSG00000196533	internal	49776	5316	10.68	C1orf186	1	LOW	NA	NA	NA	NA	NA	UP_miRNA	6	6	507
ENSG00000196550	internal	17740	741	4.177	FAM72A	1	BOTH	NA	NA	NA	NA	NA	UP_miRNA	18	48	1023
ENSG00000196565	internal	392600	1283	0.327	HBG2	11	DELN	NA	NA	NA	NA	NA	UP_miRNA	83	124	87
ENSG00000196656	internal	135088	1827	1.352	AC093879.3	4	DELN	NA	NA	NA	NA	NA	UP_miRNA	5	5	90
ENSG00000196663	internal	139532	526	0.377	KIAA0329	14	BOTH	NA	NA	NA	NA	NA	UP_miRNA	22	24	4215
ENSG00000196684	internal	191879	3371	1.757	HSH2D	19	DELN	NA	NA	NA	NA	NA	UP_miRNA	9	9	896
ENSG00000196756	internal	14514	806	5.553	AL080249.26	20	DELN	NA	NA	NA	NA	NA	UP_miRNA	10	10	737
ENSG00000196757	internal	25678	6435	25.06	ZNF700	19	LOW	NA	NA	NA	NA	NA	UP_miRNA	37	39	509
ENSG00000196814	internal	180192	777	0.431	FAM125B	9	DELN	NA	NA	NA	NA	NA	NA	NA	NA	3777
ENSG00000196839	internal	32218	3166	9.827	ADA	20	DELN	NA	NA	NA	NA	NA	UP_miRNA	45	84	311
ENSG00000196917	internal	110567	32566	29.454	GPR81	12	BOTH	NA	NA	NA	NA	NA	UP_miRNA	9	9	1202
ENSG00000196935	internal	298944	5828	1.95	SRGAP1	12	DELN	NA	NA	NA	NA	NA	UP_miRNA	17	27	1032
ENSG00000196959	internal	30310	23255	76.724	CES1	16	LOW	NA	NA	NA	NA	NA	UP_miRNA	41	41	195
ENSG00000197077	internal	170258	2728	1.602	CTA-221G9.5	22	DELN	NA	NA	NA	NA	NA	UP_miRNA	1	1	5047
ENSG00000197081	internal	137453	496	0.361	IGF2R	6	LOW	NA	NA	NA	NA	NA	UP_miRNA	42	68	1467
ENSG00000197147	internal	72962	737	1.01	LRRC8B	1	DELN	NA	NA	NA	NA	NA	UP_miRNA	5	5	4821
ENSG00000197162	internal	496246	731	0.147	ZNF688	16	DELN	NA	NA	NA	NA	NA	UP_miRNA	23	23	1878
ENSG00000197181	internal	80758	2925	3.622	PIWIL2	8	DELN	NA	NA	NA	NA	NA	UP_miRNA	7	7	566
ENSG00000197256	internal	31550	1355	4.295	KANK2	19	DELN	NA	NA	NA	NA	NA	UP_miRNA	13	14	2287
ENSG00000197332	internal	46792	1686	3.603	ZNF833	19	DELN	NA	NA	NA	NA	NA	UP_miRNA	4	4	777
ENSG00000197372	internal	34310	9326	27.182	ZNF675	19	DELN	NA	NA	NA	NA	NA	UP_miRNA	5	5	320
ENSG00000197410	internal	257181	2743	1.067	DCHS2	4	DELN	NA	NA	NA	NA	NA	UP_miRNA	44	44	584
ENSG00000197446	internal	13929	1921	13.791	CYP2F1	19	DELN	NA	NA	NA	NA	NA	UP_miRNA	50	50	294
ENSG00000197548	internal	282474	4455	1.577	ATG7	3	DELN	NA	NA	NA	NA	NA	UP_miRNA	9	9	239
ENSG00000197568	internal	13211	4524	34.244	HHLA3	1	DELN	NA	NA	NA	NA	NA	UP_miRNA	50	93	475
ENSG00000197584	internal	37077	675	1.821	KCNMB2	3	DELN	NA	NA	NA	NA	NA	UP_miRNA	22	46	1480
ENSG00000197595	internal	37454	16244	43.371	C13orf35	13	BOTH	NA	NA	NA	NA	NA	UP_miRNA	10	10	1117
ENSG00000197702	internal	152265	666	0.437	PARVA	11	DELN	NA	NA	NA	NA	NA	UP_miRNA	9	9	1938
ENSG00000197826	internal	627972	4595	0.732	C4orf22	4	DELN	NA	NA	NA	NA	NA	UP_miRNA	13	13	128
ENSG00000197851	internal	21898	1066	4.868	AC092031.4	7	DELN	NA	NA	NA	NA	NA	UP_miRNA	4	4	2233
ENSG00000197928	internal	26550	3928	14.795	ZNF677	19	DELN	NA	NA	NA	NA	NA	UP_miRNA	8	10	6810
ENSG00000197943	internal	178992	4134	2.31	PLCG2	16	LOW	NA	NA	NA	NA	NA	UP_miRNA	29	46	295
ENSG00000198018	internal	46197	1274	2.758	ENTPD7	10	DELN	NA	NA	NA	NA	NA	UP_miRNA	23	40	1019
ENSG00000198087	internal	149461	2160	1.445	CD2AP	6	DELN	NA	NA	NA	NA	NA	UP_miRNA	29	31	3022
ENSG00000198176	internal	56444	2451	4.342	TFDP1	13	DELN	NA	NA	NA	NA	NA	UP_miRNA	31	47	917
ENSG00000198363	internal	211299	2568	1.215	ASPH	8	DELN	NA	NA	NA	NA	NA	UP_miRNA	24	39	1728
ENSG00000198382	internal	329071	1346	0.409	UVRAG	11	DELN	NA	NA	NA	NA	NA	UP_miRNA	29	32	2825
ENSG00000198431	internal	63329	1528	2.413	TXNRD1	12	DELN	NA	NA	NA	NA	NA	UP_miRNA	8	8	1862
ENSG00000198538	internal	24224	38370	25.021	ZNF28	19	BOTH	NA	NA	NA	NA	NA	NA	NA	NA	2279
ENSG00000198570	internal	15478	893	5.769	RD3	1	DELN	NA	NA	NA	NA	NA	UP_miRNA	5	6	1596
ENSG00000198589	internal	751286	9390	1.25	LRBA	4	DELN	NA	NA	NA	NA	NA	UP_miRNA	20	34	1280
ENSG00000198590	internal	36335	2602	7.161	C3orf35	3	DELN	NA	NA	NA	NA	NA	UP_miRNA	6	9	366
ENSG00000198610	internal	23487	1033	4.398	AKR1C4	10	DELN	NA	NA	NA	NA	NA	UP_miRNA	39	39	189
ENSG00000198626	internal	791784	849	0.107	RYR2	1	DELN	NA	NA	NA	NA	NA	UP_miRNA	32	42	1341
ENSG00000198633	internal	14494	612	4.222	AC010320.10	19	DELN	NA	NA	NA	NA	NA	UP_miRNA	21	21	167
ENSG00000198673	internal	315499	500	0.158	FAM19A2	12	DELN	MONO	NA	NA	NA	NA	UP_miRNA	8	8	2361
ENSG00000198722	internal	243343	4296	1.765	UNC13B	9	LOW	NA	NA	NA	NA	NA	UP_miRNA	13	36	1301
ENSG00000198785	internal	169228	1468	0.867	GRIN3A	9	DELN	NA	NA	NA	NA	NA	UP_miRNA	13	17	3821
ENSG00000198799	internal	51512	1394	2.706	LRIG2	1	DELN	NA	NA	NA	NA	NA	UP_miRNA	25	59	619
ENSG00000198815	internal	159339	3900	2.448	FOXJ3	1	DELN	NA	NA	NA	NA	NA	UP_miRNA	38	53	3171
ENSG00000198848	internal	33575	27925	83.172	AC147362.2	16	DELN	NA	NA	NA	NA	NA	UP_miRNA	34	34	195
ENSG00000198874	internal	242680	15904	6.553	TYW1	7	LOW	NA	NA	NA	NA	NA	UP_miRNA	11	21	980
ENSG00000198919	internal	105109	1302	1.239	DZIP3	3	DELN	NA	NA	NA	NA	NA	UP_miRNA	14	14	1492
ENSG00000198920	internal	62602	1026	1.639	KIAA0753	17	DELN	NA	NA	NA	NA	NA	UP_miRNA	9	9	1421
ENSG00000198929	internal	298648	478	0.16	NOS1AP	1	DELN	NA	NA	NA	NA	NA	UP_miRNA	36	38	971
ENSG00000198939	internal	37295	4819	12.921	ZFP2	5	DELN	NA	NA	NA	NA	NA	UP_miRNA	54	59	510
ENSG00000198961	internal	75286	1075	1.428	PJA2	5	DELN	NA	NA	NA	NA	NA	UP_miRNA	15	21	2522
ENSG00000203666	internal	153123	138920	90.724	EFCAB2	1	DELN	NA	NA	NA	NA	NA	UP_miRNA	35	36	1043
ENSG00000203710	internal	145637	58406	40.104	CR1	1	LOW	NA	NA	NA	NA	NA	UP_miRNA	7	14	2355
ENSG00000203805	internal	132902	1790	1.347	PPAPDC1A	10	DELN	NA	NA	NA	NA	NA	UP_miRNA	44	44	427
ENSG00000203995	internal	52488	1859	3.542	ZYG11A	1	DELN	NA	NA	NA	NA	NA	UP_miRNA	6	11	2041
ENSG00000204217	internal	190804	17513	9.179	BMPR2	2	DELN	NA	NA	NA	NA	NA	UP_miRNA	53	88	8049
ENSG00000204221	internal	10402	1336	12.844	WDR46	6	DELN	NA	NA	NA	NA	NA	UP_miRNA	43	75	167
ENSG00000204250	internal	137895	1226	0.889	C9orf107	9	LOW	NA	NA	NA	NA	NA	UP_miRNA	24	24	193
ENSG00000204343	internal	61753	1951	3.159	C9orf118	9	DELN	NA	NA	NA	NA	NA	UP_miRNA	4	4	1448
ENSG00000204393	internal	43902	2584	5.886	RP11-410N8.4	20	DELN	NA	NA	NA	NA	NA	UP_miRNA	18	18	191
ENSG00000204406	internal	492463	2878	0.584	MBD5	2	DELN	NA	NA	NA	NA	NA	UP_miRNA	27	37	532
ENSG00000204525	internal	88431	1605	1.815	HLA-B	6	BOTH	NA	MHC	NA	NA	NA	UP_miRNA	4	7	917
ENSG00000204577	internal	26334	10752	40.829	LILRA6	19	BOTH	NA	NA	NA	NA	NA	UP_miRNA	2	2	2360
ENSG00000204584	internal	2928	1836	62.705	AC027801.10	17	LOW	NA	NA	NA	NA	NA	UP_miRNA	4	4	1550
ENSG00000204666	internal	16205	6840	42.209	AC010624.8	19	DELN	NA	NA	NA	NA	NA	UP_miRNA	25	25	1042
ENSG00000204837	internal	57964	7853	13.548	BX664615.10	9	LOW	NA	NA	NA	NA	NA	UP_miRNA	13	13	936
ENSG00000204842	internal	147463	469	0.318	ATXN2	12	BOTH	NA	NA	NA	NA	NA	UP_miRNA	33	58	1437
ENSG00000204866	internal	82324	5682	6.902	IGFL2	19	DELN	NA	NA	NA	NA	NA	UP_miRNA	4	4	1083
ENSG00000204963	internal	2370	646	27.257	PCDHA7	5	BOTH	NA	NA	NA	NA	NA	UP_miRNA	63	117	NA
ENSG00000204964	internal	184280	646	0.351	PCDHA6	5	BOTH	NA	NA	NA	NA	NA	UP_miRNA	65	117	2866
ENSG00000204967	internal	205258	646	0.315	PCDHA4	5	BOTH	NA	NA	NA	NA	NA	UP_miRNA	63	115	2866
ENSG00000204969	internal	217486	646	0.297	PCDHA2	5	BOTH	NA	NA	NA	NA	NA	UP_miRNA	57	60	2866
ENSG00000204991	internal	42821	2305	5.383	SPIRE2	16	DELN	NA	NA	NA	NA	NA	UP_miRNA	25	26	1047
ENSG00000205066	internal	132820	63411	47.742	AC025370.12	8	LOW	NA	NA	NA	NA	NA	UP_miRNA	6	6	290
ENSG00000205221	internal	118023	4735	4.012	VIT	2	DELN	NA	NA	NA	NA	NA	UP_miRNA	46	47	504
ENSG00000205309	internal	44329	4300	9.7	NT5M	17	DELN	NA	NA	NA	NA	NA	UP_miRNA	20	24	714
ENSG00000205477	internal	13568	2199	16.207	AL355097.5	14	DELN	NA	NA	NA	NA	NA	UP_miRNA	10	10	765
ENSG00000205659	internal	115452	25785	22.334	LIN52	14	BOTH	NA	NA	NA	NA	NA	UP_miRNA	11	11	1437
ENSG00000205683	internal	285068	2041	0.716	DPF3	14	BOTH	NA	NA	NA	NA	NA	UP_miRNA	4	4	3434
ENSG00000206052	internal	441087	1973	0.447	DOK6	18	DELN	NA	NA	NA	NA	NA	UP_miRNA	14	16	758
ENSG00000206129	internal	187650	798	0.425	AC009271.7	18	DELN	NA	NA	NA	NA	NA	UP_miRNA	2	2	1390
ENSG00000206187	internal	150761	684	0.454	AC100836.2	15	DELN	NA	NA	NA	NA	NA	UP_miRNA	3	3	1547
ENSG00000206190	internal	186461	999	0.536	ATP10A	15	DELN	NA	NA	NA	NA	NA	UP_miRNA	13	20	629
ENSG00000206559	internal	175971	1257	0.714	ZCWPW2	3	DELN	NA	NA	NA	NA	NA	UP_miRNA	30	30	451
ENSG00000206560	internal	192311	1364	0.709	ANKRD28	3	DELN	NA	NA	NA	NA	NA	UP_miRNA	18	38	3034
ENSG00000211452	internal	16899	2081	12.314	DIO1	1	DELN	NA	NA	NA	NA	NA	UP_miRNA	14	29	1149
ENSG00000212127	internal	233346	32706	14.016	TAS2R14	12	DELN	NA	NA	NA	NA	NA	NA	NA	NA	NA
ENSG00000212958	internal	154090	5134	3.332	AC009022.10	16	HIGH	NA	NA	NA	NA	NA	NA	NA	NA	422
ENSG00000213022	internal	9032	1663	18.412	KLK9	19	DELN	NA	NA	NA	NA	NA	NA	NA	NA	1225
ENSG00000213079	internal	100679	4808	4.776	RBM16	6	DELN	NA	NA	NA	NA	NA	NA	NA	NA	661
ENSG00000213366	internal	41501	29920	72.095	GSTM2	1	CMPLX	NA	NA	NA	NA	NA	NA	NA	NA	973
ENSG00000213705	internal	71477	1733	2.425	GNAS	20	DELN	NA	NA	NA	NA	NA	NA	NA	NA	1456
ENSG00000213827	internal	114779	4716	4.109	AC093802.3	2	LOW	NA	NA	NA	NA	NA	NA	NA	NA	NA
ENSG00000213863	internal	14142	1066	7.538	AC011452.6	19	DELN	NA	NA	NA	NA	NA	NA	NA	NA	NA
ENSG00000213931	internal	237266	1283	0.541	HBE1	11	DELN	NA	NA	NA	NA	NA	NA	NA	NA	117
ENSG00000214050	internal	61907	1547	2.499	FBXO16	8	DELN	NA	NA	NA	NA	NA	NA	NA	NA	315
ENSG00000214113	internal	152515	507	0.332	LYRM4	6	DELN	MONO	NA	NA	NA	NA	NA	NA	NA	1003
ENSG00000214216	internal	196380	4855	2.472	IQCJ	3	DELN	NA	NA	NA	NA	NA	NA	NA	NA	1016
ENSG00000214265	internal	117873	2795	2.371	SNURF	15	DELN	NA	NA	NA	NA	NA	NA	NA	NA	191
ENSG00000214425	internal	16580	3358	20.253	AC091132.16	17	BOTH	NA	NA	NA	NA	NA	NA	NA	NA	753
ENSG00000214429	internal	129516	19827	15.309	AC064872.3	2	DELN	NA	NA	NA	NA	NA	NA	NA	NA	240
ENSG00000214553	internal	23300	668	2.867	AC091178.7	17	BOTH	NA	NA	NA	NA	NA	NA	NA	NA	1095
ENSG00000214605	internal	259301	1797	0.693	AC092536.3	7	BOTH	NA	NA	NA	NA	NA	NA	NA	NA	980
ENSG00000214623	internal	39747	4238	10.662	AC068533.7	7	DELN	NA	NA	NA	NA	NA	NA	NA	NA	1394
ENSG00000214814	internal	164078	9006	5.489	FER1L6	8	DELN	NA	NA	NA	NA	NA	NA	NA	NA	271
ENSG00000214882	internal	53137	1126	2.119	CCPG1	15	DELN	NA	NA	NA	NA	NA	NA	NA	NA	4259
ENSG00000214960	internal	329790	2180	0.661	AC004741.2	7	DELN	NA	NA	NA	NA	NA	NA	NA	NA	162
ENSG00000214982	internal	345001	12530	3.632	PARG	10	BOTH	NA	NA	NA	NA	NA	NA	NA	NA	1244
ENSG00000215217	internal	21110	3924	18.588	C5orf49	5	DELN	NA	NA	NA	NA	NA	NA	NA	NA	1469
ENSG00000215261	internal	137968	1609	1.166	AL159169.14	9	DELN	NA	NA	NA	NA	NA	NA	NA	NA	NA
ENSG00000215386	internal	536701	961	0.179	C21orf34	21	DELN	NA	NA	NA	NA	NA	NA	NA	NA	669
ENSG00000215424	internal	13752	1155	8.399	C21orf85	21	DELN	NA	NA	NA	NA	NA	NA	NA	NA	429
ENSG00000215809	internal	89293	2163	2.422	AL136105.9	1	DELN	NA	NA	NA	NA	NA	NA	NA	NA	377
ENSG00000218328	internal	286957	2638	0.919	C1orf196	1	BOTH	NA	NA	NA	NA	NA	NA	NA	NA	NA
ENSG00000218336	internal	476331	1929	0.405	ODZ3	4	DELN	NA	NA	NA	NA	NA	NA	NA	NA	NA
ENSG00000220256	internal	40024	4716	11.783	AC093802.1	2	LOW	NA	NA	NA	NA	NA	NA	NA	NA	3035
ENSG00000220515	internal	134498	1552	1.154	AC025260.29	12	BOTH	NA	NA	NA	NA	NA	NA	NA	NA	93
ENSG00000222010	internal	247563	4045	1.634	AC005075.2	7	BOTH	NA	NA	NA	NA	NA	NA	NA	NA	NA
ENSG00000222016	internal	262026	4045	1.544	AC005075.2	7	BOTH	NA	NA	NA	NA	NA	NA	NA	NA	NA
ENSG00000222045	internal	262026	4045	1.544	ADAM22	7	BOTH	NA	NA	NA	NA	NA	NA	NA	NA	NA
